# Supplementary material for: Accessory enzymes of hypercellulolytic Penicillium funiculosum facilitate complete saccharification of sugarcane bagasse
Source: Biotechnol Biofuels. 2021 Aug 26;14:171. doi: 10.1186/s13068-021-02020-x (PMC8394629; doi:10.1186/s13068-021-02020-x)
Supplement: Supplementary file 2 — Additional file 2: Total number of proteins detected in the proteome of PfMig188 modulated with varying concentrations of sugarcane bagasse and their abundance ratio. [file 13068_2021_2020_MOESM2_ESM.xlsx]

## Sheet: Fold change (5 gL raw)
	Accession	Description	CAZY	Function	Log2 fold change	Actual Fold change (abundance ratio)
1	maker-contig00001-exonerate_protein2genome-gene-1.101-mRNA-1	autophagic serine protease alp2 EC-3.4.21 _--_		amino acid metabolism	-1.20091	0.435
2	maker-contig00001-exonerate_protein2genome-gene-1.31-mRNA-1_3	maker-contig00001-exonerate_protein2genome-gene-1.31-mRNA-1_3		Other functions	0.243669	1.184
3	maker-contig00001-exonerate_protein2genome-gene-11.202-mRNA-1	aldehyde reductase - _--_		Oxidases with other functions	-1.30757	0.404
4	maker-contig00001-exonerate_protein2genome-gene-11.206-mRNA-1_1	HypA-like protein		Oxidases with other functions	0.695103	1.619
5	maker-contig00001-exonerate_protein2genome-gene-11.72-mRNA-1	beta-glucosidase EC-3.2.1.21; EC-3.2.1 _--_ GH3	GH3	carbohydrate metabolic process	2.1167	4.337
6	maker-contig00001-exonerate_protein2genome-gene-5.82-mRNA-1	aspartic endopeptidase EC-3.4.23 _--_		amino acid metabolism	0.240009	1.181
7	maker-contig00001-exonerate_protein2genome-gene-6.92-mRNA-1	Nucleosome assembly protein (NAP) family protein - _--_		Other functions	-0.630394	0.646
8	maker-contig00001-exonerate_protein2genome-gene-7.110-mRNA-1	hypothetical protein TCE0_018f05417 - _--_		Other functions	1.20163	2.3
9	maker-contig00001-exonerate_protein2genome-gene-7.121-mRNA-1	alpha-galactosidase EC-3.2.1.22; EC-3.2.1 _--_ GH27	GH27	carbohydrate metabolic process	-2.9105	0.133
10	maker-contig00001-exonerate_protein2genome-gene-9.7-mRNA-1	cell wall glycosyl hydrolase - _--_ GH105	GH105	carbohydrate metabolic process	-1.04692	0.484
11	maker-contig00002-exonerate_protein2genome-gene-1.17-mRNA-1	atp phosphoribosyltransferase EC-2.4.2.17 _--_		Other functions	-2.51457	0.175
12	maker-contig00002-exonerate_protein2genome-gene-3.46-mRNA-1	xylosidase glycosyl - _--_ GH43	GH43	carbohydrate metabolic process	-4.71786	0.038
13	maker-contig00002-exonerate_protein2genome-gene-4.75-mRNA-1	eukaryotic translation initiation factor 3 subunit - _--_		Other functions	-0.985645	0.505
14	maker-contig00002-exonerate_protein2genome-gene-4.88-mRNA-1_5	ABC transporter, substrate-binding component		Other functions	-3.4112	0.094
15	maker-contig00002-exonerate_protein2genome-gene-5.32-mRNA-1	endoglucanase e - _--_ CBM1, CE2	CE2-CBM1	carbohydrate metabolic process	-1.15521	0.449
16	maker-contig00003-exonerate_protein2genome-gene-2.17-mRNA-1	hypothetical protein TCE0_034r11968 EC-3.2.1.165 _--_ GH2	GH2	carbohydrate metabolic process	0.660837	1.581
17	maker-contig00003-exonerate_protein2genome-gene-3.22-mRNA-1_2	WD_Repeats domain-containing protein		Other functions	2.15023	4.439
18	maker-contig00003-exonerate_protein2genome-gene-4.81-mRNA-1	IgE-binding protein		carbohydrate binding	-0.790859	0.578
19	maker-contig00003-exonerate_protein2genome-gene-5.0-mRNA-1_1	Putative Beta-xylosidase GH5	GH5	carbohydrate metabolic process	-1.12658	0.458
20	maker-contig00003-exonerate_protein2genome-gene-5.3-mRNA-1	glycosyl hydrolase family 43 protein - _--_ GH43	GH43	carbohydrate metabolic process	-1.31115	0.403
21	maker-contig00003-exonerate_protein2genome-gene-5.44-mRNA-1	exoinulinase - _--_ GH32	GH32	carbohydrate metabolic process	-1.57777	0.335
22	maker-contig00003-exonerate_protein2genome-gene-5.49-mRNA-1	glycosyl hydrolase family 3 protein - _--_ GH3	GH3	carbohydrate metabolic process	-2.51457	0.175
23	maker-contig00004-exonerate_protein2genome-gene-0.59-mRNA-1	extracellular cell wall glucanase crf1 allergen asp f9 - _--_ GH16	GH16	carbohydrate metabolic process	-5.71786	0.019
24	maker-contig00004-exonerate_protein2genome-gene-0.80-mRNA-1	class iii chitinase 2 - _--_ GH18	GH18	carbohydrate metabolic process	-2.04692	0.242
25	maker-contig00004-exonerate_protein2genome-gene-6.30-mRNA-1	alpha-l-arabinofuranosidase arf62a EC-3.2.1.55 _--_ GH62	GH62	carbohydrate metabolic process	-4.64386	0.04
26	maker-contig00004-exonerate_protein2genome-gene-6.48-mRNA-1	glycosyl hydrolase family 61 protein - _--_ AA9	AA9	carbohydrate metabolic process	-4.38082	0.048
27	maker-contig00004-exonerate_protein2genome-gene-7.100-mRNA-1	alpha-glucosidase precursor EC-3.2.1.20; EC-3.2.1; EC-2.4.1 _--_ GH31	GH31	carbohydrate metabolic process	-2.78588	0.145
28	maker-contig00004-exonerate_protein2genome-gene-7.52-mRNA-1	alpha-amylase EC-3.2.1.1; EC-3.2.1 _--_ GH13, CBM20	GH13-CBM20	carbohydrate metabolic process	-3.662	0.079
29	maker-contig00004-exonerate_protein2genome-gene-7.72-mRNA-1	alpha- -mannosidase family protein - _--_ GH92	GH92	carbohydrate metabolic process	-2.77596	0.146
30	maker-contig00005-exonerate_protein2genome-gene-0.5-mRNA-1	tannase and feruloyl esterase family protein EC-3.1.1.73; EC-3.1.1.1 _--_		carbohydrate binding	-1.49005	0.356
31	maker-contig00005-exonerate_protein2genome-gene-1.55-mRNA-1	ferulic acid esterase a - _--_ CBM1, CE1	CE1-CBM1	carbohydrate metabolic process	-5.71786	0.019
32	maker-contig00005-exonerate_protein2genome-gene-1.98-mRNA-1	endo- -beta- EC-3.2.1.25; EC-3.2.1.78; EC-3.2.1 _--_ GH5	GH5	carbohydrate metabolic process	-0.0247367	0.983
33	maker-contig00005-exonerate_protein2genome-gene-2.10-mRNA-1_1	Beta-hexosaminidase GH20	GH20	carbohydrate metabolic process	-0.954557	0.516
34	maker-contig00005-exonerate_protein2genome-gene-2.76-mRNA-1	alpha-l-arabinofuranosidase a EC-3.2.1.55 _--_ GH51	GH51	carbohydrate metabolic process	-3.8365	0.07
35	maker-contig00005-exonerate_protein2genome-gene-2.92-mRNA-1	Swollenin		carbohydrate binding	-2.49818	0.177
36	maker-contig00005-exonerate_protein2genome-gene-3.16-mRNA-1	exo-beta- - EC-3.2.1.21; EC-3.2.1.39; EC-3.2.1 _--_ GH55	GH55	carbohydrate metabolic process	-2.2863	0.205
37	maker-contig00005-exonerate_protein2genome-gene-3.32-mRNA-1	cell wall - galactomannoprotein		carbohydrate binding	0.385155	1.306
38	maker-contig00005-exonerate_protein2genome-gene-4.25-mRNA-1	alkaline serine protease EC-3.4.21 _--_		amino acid metabolism	-1.24127	0.423
39	maker-contig00005-exonerate_protein2genome-gene-6.188-mRNA-1	xylan -beta-xylosidase EC-3.2.1.37 _--_ GH3	GH3	carbohydrate metabolic process	-2.01742	0.247
40	maker-contig00006-exonerate_protein2genome-gene-2.24-mRNA-1	lysophospholipase plb1 EC-3.1.1.5; EC-3.1.1; EC-3.1.1.1 _--_		Lipid metabolism	-3.60823	0.082
41	maker-contig00006-exonerate_protein2genome-gene-4.70-mRNA-1	aminopeptidase 2 EC-3.4.11 _--_		amino acid metabolism	1.11103	2.16
42	maker-contig00006-exonerate_protein2genome-gene-5.81-mRNA-1	cell wall glucanase - _--_ CBM18, GH16	GH16-CBM18	carbohydrate metabolic process	-1.77596	0.292
43	maker-contig00007-exonerate_protein2genome-gene-2.1-mRNA-1_5	Phage portal protein		Other functions	-0.60165	0.659
44	maker-contig00007-exonerate_protein2genome-gene-4.121-mRNA-1	DlpA domain protein		Other functions	-4.26534	0.052
45	maker-contig00007-exonerate_protein2genome-gene-4.92-mRNA-1	endo-beta- -glucanase EC-3.2.1.151; EC-3.2.1; EC-3.2.1.4 _--_ GH12	GH12	carbohydrate metabolic process	-5.57347	0.021
46	maker-contig00007-exonerate_protein2genome-gene-5.143-mRNA-1	adam family of metalloprotease adm-b EC-3.4.24 _--_		amino acid metabolism	-1.42275	0.373
47	maker-contig00008-exonerate_protein2genome-gene-3.1-mRNA-1	histidine phosphatase superfamily clade-2 EC-3.1; EC-3.1.3.41; EC-3.1.3.2 _--_		amino acid metabolism	-1.58641	0.333
48	maker-contig00008-exonerate_protein2genome-gene-4.0-mRNA-1_1	NIPSNAP family protein		Other functions	-3.23786	0.106
49	maker-contig00008-exonerate_protein2genome-gene-5.162-mRNA-1	glycosyl hydrolase family 18 protein - _--_ GH18	GH18	carbohydrate metabolic process	-0.83908	0.559
50	maker-contig00009-exonerate_protein2genome-gene-3.1-mRNA-1_1	Serine hydroxymethyltransferase		amino acid metabolism	1.98441	3.957
51	maker-contig00009-exonerate_protein2genome-gene-4.228-mRNA-1	glucan endo- -alpha-glucosidase agn1 - _--_ GH71	GH71	carbohydrate metabolic process	-2.15843	0.224
52	maker-contig00010-exonerate_protein2genome-gene-1.9-mRNA-1	fructose-bisphosphate class ii EC-4.1.2.13 _--_		carbohydrate binding	-0.422752	0.746
53	maker-contig00010-exonerate_protein2genome-gene-2.14-mRNA-1	endo-beta- -galactanase EC-3.2.1.45 _--_ GH30	GH30	carbohydrate metabolic process	-1.191	0.438
54	maker-contig00010-exonerate_protein2genome-gene-4.35-mRNA-1_4	T-cell surface glycoprotein		Other functions	-4.68038	0.039
55	maker-contig00011-exonerate_protein2genome-gene-0.23-mRNA-1	calnexin precursor - _--_		carbohydrate binding	-2.84684	0.139
56	maker-contig00011-exonerate_protein2genome-gene-0.77-mRNA-1	protein angel like 1 - _--_		Other functions	-1.40736	0.377
57	maker-contig00011-exonerate_protein2genome-gene-1.103-mRNA-1	lipase 1 - _--_ CE10	CE10	carbohydrate metabolic process	-0.808437	0.571
58	maker-contig00011-exonerate_protein2genome-gene-3.42-mRNA-1	multidrug transporter EC-1.13.11 _--_		Other functions	1.96864	3.914
59	maker-contig00011-exonerate_protein2genome-gene-4.0-mRNA-1	xyloglucanase cel74a - _--_ GH74, GH74, GH74, CBM1	GH74-CBM1	carbohydrate metabolic process	-1.82113	0.283
60	maker-contig00011-exonerate_protein2genome-gene-4.30-mRNA-1	glycoside hydrolase family 11 EC-3.2.1.8 _--_ GH11	GH11	carbohydrate metabolic process	-2.13289	0.228
61	maker-contig00012-exonerate_protein2genome-gene-0.39-mRNA-1_2	uncharacterized protein		Other functions	-2.59074	0.166
62	maker-contig00012-exonerate_protein2genome-gene-0.44-mRNA-1	molecular chaperone hsp70 EC-1.3.1.74 _--_		Other functions	-2.53952	0.172
63	maker-contig00012-exonerate_protein2genome-gene-1.109-mRNA-1	dienelactone hydrolase family protein - _--_		Other functions	-0.662004	0.632
64	maker-contig00012-exonerate_protein2genome-gene-1.39-mRNA-1	alpha-galactosidase d EC-3.2.1.22; EC-3.2.1 _--_ GH27	GH27	carbohydrate metabolic process	-2.49005	0.178
65	maker-contig00012-exonerate_protein2genome-gene-2.25-mRNA-1	alpha-amylase a type-3 EC-3.2.1.1; EC-3.2.1 _--_ GH13	GH13	carbohydrate metabolic process	-2.4112	0.188
66	maker-contig00012-exonerate_protein2genome-gene-2.40-mRNA-1	glucan -alpha- EC-3.2.1.3; EC-3.2.1 _--_ GH15, CBM20	GH15-CBM20	carbohydrate metabolic process	-1.20091	0.435
67	maker-contig00012-exonerate_protein2genome-gene-2.58-mRNA-1	transcription factor - _--_		Other functions	-2.59074	0.166
68	maker-contig00012-exonerate_protein2genome-gene-2.63-mRNA-1	glucan -alpha-glucosidase EC-3.2.1.3; EC-3.2.1 _--_ GH15, CBM20	GH15-CBM20	carbohydrate metabolic process	-4.71786	0.038
69	maker-contig00012-exonerate_protein2genome-gene-4.113-mRNA-1	cellobiohydrolase i EC-3.2.1.91 _--_ GH7, CBM1	GH7-CBM1	carbohydrate metabolic process	-5.71786	0.019
70	maker-contig00012-exonerate_protein2genome-gene-4.76-mRNA-1	acetic acid - _--_ CE3, CBM1	CE3-CBM1	carbohydrate metabolic process	-1.78588	0.29
71	maker-contig00013-exonerate_protein2genome-gene-0.40-mRNA-1	cellulase family protein - _--_ GH5	GH5	carbohydrate metabolic process	-0.753896	0.593
72	maker-contig00013-exonerate_protein2genome-gene-1.72-mRNA-1	hypothetical protein TCE0_015r02424 - _--_		Other functions	1.24062	2.363
73	maker-contig00013-exonerate_protein2genome-gene-3.62-mRNA-1	hypothetical protein TCE0_015r02550 EC-3.2.1.22; EC-3.2.1 _--_ GH27, CBM1	GH27-CBM1	carbohydrate metabolic process	-3.96578	0.064
74	maker-contig00013-exonerate_protein2genome-gene-3.69-mRNA-1	hypothetical protein TCE0_015r02553 - _--_ GH43, CBM6	GH43-CBM6	carbohydrate metabolic process	-4.18442	0.055
75	maker-contig00013-exonerate_protein2genome-gene-3.7-mRNA-1	ribose 5-phosphate isomerase a EC-5.3.1.6 _--_		Other functions	-1.78588	0.29
76	maker-contig00014-exonerate_protein2genome-gene-0.5-mRNA-1_1	Endonuclease		Other functions	-0.103147	0.931
77	maker-contig00014-exonerate_protein2genome-gene-1.10-mRNA-1	hypothetical protein TCE0_017f04250 - _--_		Other functions	6.00847	64.377
78	maker-contig00015-exonerate_protein2genome-gene-1.20-mRNA-1	hypothetical protein TCE0_015f01617 - _--_ CE10	CE10	carbohydrate metabolic process	-1.85726	0.276
79	maker-contig00015-exonerate_protein2genome-gene-3.38-mRNA-1	glycoside hydrolase family 62 protein EC-3.2.1.55 _--_ GH62	GH62	carbohydrate metabolic process	-3.50635	0.088
80	maker-contig00015-exonerate_protein2genome-gene-4.29-mRNA-1	hsp70 chaperone EC-1.3.1.74 _--_		Other functions	-2.15843	0.224
81	maker-contig00016-exonerate_protein2genome-gene-2.47-mRNA-1	beta-galactosidase a EC-3.2.1.23; EC-3.2.1 _--_ GH35	GH35	carbohydrate metabolic process	-0.756331	0.592
82	maker-contig00016-exonerate_protein2genome-gene-2.7-mRNA-1	sun domain protein - _--_ GH132	GH132	carbohydrate metabolic process	-2.76611	0.147
83	maker-contig00016-exonerate_protein2genome-gene-3.167-mRNA-1	mannosidase EC-3.2.1.113; EC-3.2.1.24; EC-3.2.1 _--_ GH47	GH47	carbohydrate metabolic process	-2.30757	0.202
84	maker-contig00016-exonerate_protein2genome-gene-3.190-mRNA-1	gh1 beta-glucosidase EC-3.2.1.21; EC-3.2.1 _--_ GH1	GH1	carbohydrate metabolic process	-0.407364	0.754
85	maker-contig00016-exonerate_protein2genome-gene-3.222-mRNA-1	ame| full=probable xaa-pro aminopeptidase pmaa_074180 ame| full=aminoacylproline aminopeptidase ame| full=prolidase EC-3.4.11 _--_		amino acid metabolism	-1.68966	0.31
86	maker-contig00017-exonerate_protein2genome-gene-0.8-mRNA-1	carboxypeptidase y like a EC-3.4.21; EC-3.4.16 _--_		amino acid metabolism	-1.54372	0.343
87	maker-contig00017-exonerate_protein2genome-gene-1.82-mRNA-1	amidase family protein EC-3.5.1.4 _--_		amino acid metabolism	-1.74662	0.298
88	maker-contig00017-exonerate_protein2genome-gene-2.5-mRNA-1	sphingomyelin phosphodiesterase b EC-3.1; EC-3.1.4.12; EC-3.1.1 _--_		Lipid metabolism	1.44626	2.725
89	maker-contig00017-exonerate_protein2genome-gene-2.95-mRNA-1_1	Beta-glucosidase GH3	GH3	carbohydrate metabolic process	-1.26534	0.416
90	maker-contig00017-exonerate_protein2genome-gene-3.70-mRNA-1_1	Acyl-CoA dehydrogenase		Oxidases with other functions	-1.11716	0.461
91	maker-contig00018-exonerate_protein2genome-gene-1.29-mRNA-1	mannan endo- -alpha-mannosidase dfg5 - _--_ GH76	GH76	carbohydrate metabolic process	3.69299	12.933
92	maker-contig00018-exonerate_protein2genome-gene-2.30-mRNA-1	Carbohydrate-binding domain, family 9-like		carbohydrate binding	-2.00578	0.249
93	maker-contig00018-exonerate_protein2genome-gene-3.53-mRNA-1_1	Purple acid phosphatase		Other functions	-1.20756	0.433
94	maker-contig00018-exonerate_protein2genome-gene-3.7-mRNA-1	hemolytic phospholipase c - _--_		Other functions	-3.02327	0.123
95	maker-contig00019-exonerate_protein2genome-gene-0.23-mRNA-1_1	Galactan 1,3-beta-galactosidase GH43	GH43	carbohydrate metabolic process	-3.68038	0.078
96	maker-contig00019-exonerate_protein2genome-gene-1.51-mRNA-1_1	Uncharacterized protein		Other functions	-2.67116	0.157
97	maker-contig00019-exonerate_protein2genome-gene-1.69-mRNA-1	glycoside hydrolase family 79 protein - _--_ GH79	GH79	carbohydrate metabolic process	-1.32554	0.399
98	maker-contig00020-exonerate_protein2genome-gene-1.98-mRNA-1	hypothetical protein TCE0_013f01057 - _--_ CE10	CE10	carbohydrate metabolic process	-1.43051	0.371
99	maker-contig00020-exonerate_protein2genome-gene-2.23-mRNA-1	choline dehydrogenase - _--_ AA3	AA3	carbohydrate metabolic process	-4.03505	0.061
100	maker-contig00020-exonerate_protein2genome-gene-3.18-mRNA-1	phosphatidylglycerol specific phospholipase EC-3.1; EC-3.1.4.3; EC-3.1.1 _--_		Lipid metabolism	-1.13289	0.456
101	maker-contig00021-exonerate_protein2genome-gene-2.102-mRNA-1	hydrophobic surface binding protein a - _--_		carbohydrate binding	-2.4112	0.188
102	maker-contig00022-exonerate_protein2genome-gene-0.79-mRNA-1	glycoside hydrolase family 11 protein - _--_ GH11	GH11	carbohydrate metabolic process	-0.823677	0.565
103	maker-contig00022-exonerate_protein2genome-gene-0.7-mRNA-1_1	Protein kinase domain-containing protein		Other functions	1.06074	2.086
104	maker-contig00022-exonerate_protein2genome-gene-2.37-mRNA-1	aspartic endopeptidase pep2 EC-3.4.23 _--_		amino acid metabolism	-3.81604	0.071
105	maker-contig00022-exonerate_protein2genome-gene-2.75-mRNA-1_1	Transthyretin domain protein		Other functions	-1.22769	0.427
106	maker-contig00022-exonerate_protein2genome-gene-3.22-mRNA-1	beta-1,3-glucanosyltransferase GH72	GH72	carbohydrate metabolic process	-1.92687	0.263
107	maker-contig00022-exonerate_protein2genome-gene-3.24-mRNA-1	aldose -1-epimerase		carbohydrate binding	-1.60384	0.329
108	maker-contig00023-exonerate_protein2genome-gene-3.1-mRNA-1_6	Uncharacterized protein		Other functions	-2.76611	0.147
109	maker-contig00024-exonerate_protein2genome-gene-0.13-mRNA-1	achain native structure of beta-galactosidase from penicillium EC-3.2.1.23; EC-3.2.1 _--_ GH35	GH35	carbohydrate metabolic process	-3.49005	0.089
110	maker-contig00024-exonerate_protein2genome-gene-0.17-mRNA-1	ame| full=probable beta-galactosidase a ame| full=lactase a flags| precursor EC-3.2.1.23; EC-3.2.1 _--_ GH35	GH35	carbohydrate metabolic process	1.26183	2.398
111	maker-contig00024-exonerate_protein2genome-gene-0.29-mRNA-1_1	Glycosyl hydrolase (GH3)	GH3	carbohydrate metabolic process	-2.58208	0.167
112	maker-contig00024-exonerate_protein2genome-gene-1.36-mRNA-1	ame| full=beta-glucuronidase short= ase ame| full=beta-d-glucuronoside glucuronosohydrolase flags| precursor - _--_ GH79	GH79	carbohydrate metabolic process	-0.724993	0.605
113	maker-contig00024-exonerate_protein2genome-gene-3.92-mRNA-1	glucan -beta-glucosidase EC-3.2.1.21; EC-3.2.1.58; EC-3.2.1 _--_ GH55	GH55	carbohydrate metabolic process	-2.52284	0.174
114	maker-contig00025-exonerate_protein2genome-gene-0.32-mRNA-1_1	6,7-dimethyl-8-ribityllumazine synthase		Other functions	0.372952	1.295
115	maker-contig00025-exonerate_protein2genome-gene-1.64-mRNA-1	alpha- -glucanase - _--_ GH71, CBM24	GH71-CBM24	carbohydrate metabolic process	-0.965784	0.512
116	maker-contig00025-exonerate_protein2genome-gene-2.66-mRNA-1	allergen asp f 4 - _--_		Other functions	-2.07097	0.238
117	maker-contig00026-exonerate_protein2genome-gene-2.30-mRNA-1	extracellular exo- EC-3.2.1.67; EC-3.2.1.15 _--_ GH28	GH28	carbohydrate metabolic process	-1.61264	0.327
118	maker-contig00027-exonerate_protein2genome-gene-2.122-mRNA-1_1	Dienelactone hydrolase family protein		Other functions	1.24428	2.369
119	maker-contig00027-exonerate_protein2genome-gene-2.48-mRNA-1_1	Peptidase_S9 domain-containing protei		amino acid metabolism	2.76384	6.792
120	maker-contig00028-exonerate_protein2genome-gene-2.37-mRNA-1	cytochrome c - _--_		Oxidases with other functions	-1.56918	0.337
121	maker-contig00028-exonerate_protein2genome-gene-2.59-mRNA-1_1	Glucan endo-1,3-alpha-glucosidase GH71	GH71	carbohydrate metabolic process	-1.30401	0.405
122	maker-contig00030-exonerate_protein2genome-gene-0.45-mRNA-1	pectate lyase EC-4.2.2.10 _--_ PL1	PL1	carbohydrate metabolic process	-3.52284	0.087
123	maker-contig00030-exonerate_protein2genome-gene-2.12-mRNA-1	family protein - _--_		Other functions	1.31904	2.495
124	maker-contig00034-exonerate_protein2genome-gene-2.61-mRNA-1	Allantoicase		Other functions	-1.63487	0.322
125	maker-contig00035-exonerate_protein2genome-gene-1.82-mRNA-1	bifunctional catalase-peroxidase cat2 EC-1.11.1.7; EC-1.11.1.6 _--_ AA2, AA2	AA2	carbohydrate metabolic process	1.18713	2.277
126	maker-contig00035-exonerate_protein2genome-gene-2.46-mRNA-1	endo-beta- -glucanase cel5a - _--_ CBM1, GH5	GH5-CBM1	carbohydrate metabolic process	-0.943416	0.52
127	maker-contig00035-exonerate_protein2genome-gene-2.65-mRNA-1	fungistatic metabolite EC-1.11.1.7 _--_ AA2	AA2	carbohydrate metabolic process	-1.12973	0.457
128	maker-contig00035-exonerate_protein2genome-gene-2.66-mRNA-1_1	maker-contig00035-exonerate_protein2genome-gene-2.66-mRNA-1_1_wsc domain containing protein	AA5	carbohydrate metabolic process	-0.21927	0.859
129	maker-contig00037-exonerate_protein2genome-gene-0.55-mRNA-1	class v EC-3.2.1.14 _--_ GH18	GH18	carbohydrate metabolic process	-2.05889	0.24
130	maker-contig00037-exonerate_protein2genome-gene-1.15-mRNA-1	dutp diphosphatase EC-3.6.1.23; EC-3.6.1; EC-3.6.1.19 _--_		Other functions	-2.68966	0.155
131	maker-contig00037-exonerate_protein2genome-gene-1.49-mRNA-1	unsaturated rhamnogalacturonyl hydrolase - _--_ GH105	GH105	carbohydrate metabolic process	-0.929611	0.525
132	maker-contig00037-exonerate_protein2genome-gene-1.51-mRNA-1	polysaccharide lyase family 1 protein - _--_ PL1	PL1	carbohydrate metabolic process	-5.96578	0.016
133	maker-contig00037-exonerate_protein2genome-gene-1.53-mRNA-1	cellobiohydrolase ii - _--_ CBM1, GH6	GH6-CBM1	carbohydrate metabolic process	-1.17788	0.442
134	maker-contig00037-exonerate_protein2genome-gene-1.73-mRNA-1	mannan endo- -alpha-mannosidase dcw1 EC-3.2.1.101; EC-3.2.1.24; EC-3.2.1 _--_ GH76	GH76	carbohydrate metabolic process	-1.02034	0.493
135	maker-contig00039-exonerate_protein2genome-gene-0.39-mRNA-1	swollenin swo - _--_		carbohydrate binding	0.192825	1.143
136	maker-contig00039-exonerate_protein2genome-gene-2.44-mRNA-1	glucan 1,4-alpha-glucosidase GH31	GH31	carbohydrate metabolic process	-1.2723	0.414
137	maker-contig00040-exonerate_protein2genome-gene-0.38-mRNA-1	glycosyl hydrolase family 3 beta-glucosidase bgl3b EC-3.2.1.21; EC-3.2.1 _--_ GH3	GH3	carbohydrate metabolic process	-6.15843	0.014
138	maker-contig00041-exonerate_protein2genome-gene-1.86-mRNA-1	endo- -beta- EC-3.2.1.8 _--_ GH10, CBM1	GH10-CBM1	carbohydrate metabolic process	-0.910502	0.532
139	maker-contig00042-exonerate_protein2genome-gene-1.114-mRNA-1	xyloglucan-specific endo-beta- -glucanase a EC-3.2.1.151; EC-3.2.1; EC-3.2.1.4 _--_ GH12	GH12	carbohydrate metabolic process	-4.92139	0.033
140	maker-contig00042-exonerate_protein2genome-gene-1.32-mRNA-1_1	Beta-glucosidase (GH3)	GH3	carbohydrate metabolic process	-0.349235	0.785
141	maker-contig00043-exonerate_protein2genome-gene-0.9-mRNA-1	class iii chitinase 1 - _--_ GH18	GH18	carbohydrate metabolic process	-1.57777	0.335
142	maker-contig00043-exonerate_protein2genome-gene-1.174-mRNA-1	beta- -glucanosyltransferase - _--_ GH72, CBM43	GH72-CBM43	carbohydrate metabolic process	-3.49005	0.089
143	maker-contig00044-exonerate_protein2genome-gene-0.89-mRNA-1_1	Peptidase S10, serine carboxypeptidase		amino acid metabolism	-3.33643	0.099
144	maker-contig00044-exonerate_protein2genome-gene-1.10-mRNA-1	4-aminobutyrate transaminase EC-2.6.1.19 _--_		amino acid metabolism	-3.02327	0.123
145	maker-contig00044-exonerate_protein2genome-gene-1.164-mRNA-1	hsp90 binding co-chaperone - _--_		Other functions	-3.08314	0.118
146	maker-contig00045-exonerate_protein2genome-gene-1.133-mRNA-1	isoamyl alcohol EC-1.1.1.158 _--_ AA7	AA7	carbohydrate metabolic process	-2.4112	0.188
147	maker-contig00046-exonerate_protein2genome-gene-1.128-mRNA-1	hypothetical protein TCE0_044r17570 - _--_		Other functions	-1.42663	0.372
148	maker-contig00047-exonerate_protein2genome-gene-0.53-mRNA-1	acetyl xylan esterase EC-3.1.1.72; EC-3.1.1.1 _--_ CE5, CBM1	CE5-CBM1	carbohydrate metabolic process	0.0129262	1.009
149	maker-contig00047-exonerate_protein2genome-gene-1.3-mRNA-1	1,3-betaglucanosyltransferase Gel2 GH72	GH72	carbohydrate metabolic process	-3.30757	0.101
150	maker-contig00047-exonerate_protein2genome-gene-1.71-mRNA-1_2	Sporulation initiation inhibitor protein		Other functions	-1.92139	0.264
151	maker-contig00047-exonerate_protein2genome-gene-1.8-mRNA-1_1	Aldehyde dehydrogenase		Oxidases with other functions	-1.85204	0.277
152	maker-contig00048-exonerate_protein2genome-gene-0.84-mRNA-1_1	Endonuclease/exonuclease/phosphatase		Other functions	0.295135	1.227
153	maker-contig00048-exonerate_protein2genome-gene-1.138-mRNA-1	endo- -beta-xylanase a EC-3.2.1.8 _--_ GH11, CBM1	GH11-CBM1	carbohydrate metabolic process	-2.71786	0.152
154	maker-contig00048-exonerate_protein2genome-gene-1.66-mRNA-1	duf1237 domain protein - _--_ GH125	GH125	carbohydrate metabolic process	-3.05889	0.12
155	maker-contig00048-exonerate_protein2genome-gene-1.96-mRNA-1	cyanate hydratase EC-4.2.1.104 _--_		Other functions	-0.703689	0.614
156	maker-contig00051-exonerate_protein2genome-gene-0.77-mRNA-1	para-nitrobenzyl esterase - _--_ CE10	CE10	carbohydrate metabolic process	-0.808437	0.571
157	maker-contig00051-exonerate_protein2genome-gene-1.88-mRNA-1	gpi anchored Cell wall beta-glucan synthesis		Lipid metabolism	-2.72738	0.151
158	maker-contig00052-exonerate_protein2genome-gene-0.11-mRNA-1_3	S-adenosylmethionine synthase		amino acid metabolism	-1.78588	0.29
159	maker-contig00052-exonerate_protein2genome-gene-1.137-mRNA-1_2	S-adenosyl-L-homocysteine hydrolase		amino acid metabolism	-3.09542	0.117
160	maker-contig00053-exonerate_protein2genome-gene-1.6-mRNA-1	genome polyprotein - _--_ GH127	GH127	carbohydrate metabolic process	-1.82623	0.282
161	maker-contig00054-exonerate_protein2genome-gene-1.129-mRNA-1_1	Hypothetical Protein		Lipid metabolism	-2.41889	0.187
162	maker-contig00054-exonerate_protein2genome-gene-1.59-mRNA-1	rhamnogalacturonase a EC-3.2.1.15 _--_ GH28	GH28	carbohydrate metabolic process	-4.2109	0.054
163	maker-contig00055-exonerate_protein2genome-gene-0.79-mRNA-1	Carboxylic ester hydrolase - _--_ CE10	CE10	carbohydrate metabolic process	-0.708396	0.612
164	maker-contig00055-exonerate_protein2genome-gene-1.102-mRNA-1	non-hemolytic phospholipase c EC-2.4.1.16; EC-2.4.1 _--_		Lipid metabolism	0.14274	1.104
165	maker-contig00055-exonerate_protein2genome-gene-1.29-mRNA-1	hypothetical protein TCE0_003f00128 - _--_		Oxidases with other functions	0.452068	1.368
166	maker-contig00055-exonerate_protein2genome-gene-1.59-mRNA-1	mucin signaling protein - _--_		Other functions	-2.04692	0.242
167	maker-contig00056-exonerate_protein2genome-gene-1.100-mRNA-1	reticuline oxidase-like protein EC-1.1.1.158 _--_ AA7	AA7	carbohydrate metabolic process	-2.1078	0.232
168	maker-contig00056-exonerate_protein2genome-gene-1.172-mRNA-1	transcriptional regulatory protein - _--_		Other functions	-3.33643	0.099
169	maker-contig00061-exonerate_protein2genome-gene-0.50-mRNA-1	amidohydrolase family protein EC-4.1.1.46 _--_		amino acid metabolism	-2.8365	0.14
170	maker-contig00061-exonerate_protein2genome-gene-1.39-mRNA-1	bnr asp-box repeat domain protein - _--_ GH93	GH93	carbohydrate metabolic process	-1.22432	0.428
171	maker-contig00062-exonerate_est2genome-gene-0.2-mRNA-1_1	NmrA domain-containing protein		Other functions	-0.103147	0.931
172	maker-contig00062-exonerate_protein2genome-gene-0.106-mRNA-1_1	Alpha-amylase GH13-CBM20	GH13-CBM20	carbohydrate metabolic process	-4.38082	0.048
173	maker-contig00062-exonerate_protein2genome-gene-0.34-mRNA-1	fad dependent EC-1.1.1.158 _--_ AA7	AA7	carbohydrate metabolic process	-1.32193	0.4
174	maker-contig00063-exonerate_protein2genome-gene-0.135-mRNA-1	1,3-beta-glucanosyltransferase (GH72)	GH72	carbohydrate metabolic process	-2.36587	0.194
175	maker-contig00063-exonerate_protein2genome-gene-0.50-mRNA-1	fumarylacetoacetate hydrolase family protein - _--_		Other functions	-1.45008	0.366
176	maker-contig00064-exonerate_protein2genome-gene-0.26-mRNA-1	endo-beta- -glucanase cel7b - _--_ GH7, CBM1	GH7-CBM1	carbohydrate metabolic process	-6.64386	0.01
177	maker-contig00064-exonerate_protein2genome-gene-0.60-mRNA-1_1	Beta-xylosidase GH5	GH5	carbohydrate metabolic process	-4.13289	0.057
178	maker-contig00065-exonerate_protein2genome-gene-0.156-mRNA-1	hypothetical protein TCE0_015r01979 - _--_		Other functions	-0.888969	0.54
179	maker-contig00066-exonerate_protein2genome-gene-0.182-mRNA-1	abc drug exporter EC-3.6.1; EC-3.6.1.3; EC-3.6.1.15 _--_		Other functions	-4.64386	0.04
180	maker-contig00066-exonerate_protein2genome-gene-0.3-mRNA-1_1	Endo-1,4-beta-mannosidase GH5	GH5	carbohydrate metabolic process	3.16944	8.997
181	maker-contig00067-exonerate_protein2genome-gene-0.93-mRNA-1	lactoylglutathione lyase - _--_		Other functions	-3.22432	0.107
182	maker-contig00068-exonerate_protein2genome-gene-0.36-mRNA-1	fungal alpha-l- EC-3.2.1.55 _--_ GH54, CBM42	GH54-CBM42	carbohydrate metabolic process	-3.23786	0.106
183	maker-contig00068-exonerate_protein2genome-gene-0.63-mRNA-1	alpha beta-glucosidase agdc EC-3.2.1.20; EC-3.2.1 _--_ GH31	GH31	carbohydrate metabolic process	-2.1078	0.232
184	maker-contig00068-exonerate_protein2genome-gene-0.8-mRNA-1	hypothetical protein TCE0_011f00638 - _--_ GH93	GH93	carbohydrate metabolic process	-1.29336	0.408
185	maker-contig00070-exonerate_protein2genome-gene-0.119-mRNA-1_1	GMC oxidoreductase		Oxidases with other functions	1.95531	3.878
186	maker-contig00074-exonerate_protein2genome-gene-0.145-mRNA-1	gpi-anchored cell wall organization protein ecm33 - _--_		Other functions	-3.2109	0.108
187	maker-contig00077-exonerate_protein2genome-gene-0.106-mRNA-1_6	Peptidase_M48 domain-containing protein		amino acid metabolism	-2.75633	0.148
188	maker-contig00078-exonerate_protein2genome-gene-0.30-mRNA-1_1	Putative glycosyl hydrolase family 16	GH16	carbohydrate metabolic process	1.20664	2.308
189	maker-contig00079-exonerate_protein2genome-gene-0.122-mRNA-1_1	Class V chitinase GH18	GH18	carbohydrate metabolic process	-2.23107	0.213
190	maker-contig00079-exonerate_protein2genome-gene-0.41-mRNA-1	ubiquitin-40s ribosomal protein s27a - _--_		Other functions	-1.46993	0.361
191	maker-contig00079-exonerate_protein2genome-gene-0.78-mRNA-1_1	Glutathione S-transferase GstA		Other functions	-1.9105	0.266
192	maker-contig00079-exonerate_protein2genome-gene-0.9-mRNA-1_1	Glutaminase		amino acid metabolism	-6.38082	0.012
193	maker-contig00081-exonerate_protein2genome-gene-0.10-mRNA-1	sulfite reductase beta subunit EC-1.8.1.2 _--_		amino acid metabolism	-4.01159	0.062
194	maker-contig00082-exonerate_protein2genome-gene-0.106-mRNA-1	cutinase EC-3.1.1.74; EC-3.1.1.1 _--_ CE5	CE5	carbohydrate metabolic process	1.04264	2.06
195	maker-contig00083-exonerate_protein2genome-gene-0.12-mRNA-1	neutral alkaline nonlysosomal - _--_Neutral ceramidase		Other functions	-2.55639	0.17
196	maker-contig00084-exonerate_protein2genome-gene-0.91-mRNA-1	Lactonase_protein serp1457 - _--_		Other functions	-0.766112	0.588
197	maker-contig00087-exonerate_protein2genome-gene-0.10-mRNA-1	pectinesterase a EC-3.1.1.11; EC-3.1.1.1 _--_ CE8	CE8	carbohydrate metabolic process	-1.2863	0.41
198	maker-contig00088-exonerate_protein2genome-gene-0.122-mRNA-1	Extracelular serine carboxypeptidase		amino acid metabolism	-1.64386	0.32
199	maker-contig00088-exonerate_protein2genome-gene-0.61-mRNA-1	mitochondrial hsp70 chaperone EC-1.3.1.74 _--_		Other functions	-4.13289	0.057
200	maker-contig00093-exonerate_protein2genome-gene-0.51-mRNA-1	exo-beta- - EC-3.2.1.21; EC-3.2.1.58; EC-3.2.1 _--_ GH55	GH55	carbohydrate metabolic process	-2.21759	0.215
201	maker-contig00094-exonerate_protein2genome-gene-0.18-mRNA-1_1	maker-contig00094-exonerate_protein2genome-gene-0.18-mRNA-1_1_Arabinogalactan endo-beta-1,4-galactanase	GH53	carbohydrate metabolic process	-4.96578	0.032
202	maker-contig00094-exonerate_protein2genome-gene-0.70-mRNA-1	mycelial catalase cat1 EC-1.11.1.7; EC-1.11.1.6 _--_		Oxidases with other functions	0.323082	1.251
203	maker-contig00094-exonerate_protein2genome-gene-0.81-mRNA-1	beta-glucosidase g EC-3.2.1.21; EC-3.2.1 _--_ GH3	GH3	carbohydrate metabolic process	-1.9771	0.254
204	maker-contig00095-exonerate_protein2genome-gene-0.55-mRNA-1_2	Endo-1,4-beta-xylanase C GH11	GH11	carbohydrate metabolic process	-1.96578	0.256
205	maker-contig00097-exonerate_protein2genome-gene-0.15-mRNA-1	beta-lactamase, putative - _--_		Other functions	-1.75633	0.296
206	maker-contig00103-exonerate_protein2genome-gene-0.20-mRNA-1	Peptide hydrolase		amino acid metabolism	-4.29336	0.051
207	maker-contig00104-exonerate_protein2genome-gene-0.20-mRNA-1	endo-beta- -xylanase EC-3.2.1.45 _--_ GH30, CBM1	GH30-CBM1	carbohydrate metabolic process	2.87046	7.313
208	maker-contig00104-exonerate_protein2genome-gene-0.23-mRNA-1	extracellular glycosyl hydrolase EC-3.2.1.55 _--_ CBM1, GH62	GH62-CBM1	carbohydrate metabolic process	-2.93236	0.131
209	maker-contig00104-exonerate_protein2genome-gene-0.42-mRNA-1	GPI anchored CFEM domain protein C		carbohydrate binding	-1.36587	0.388
210	maker-contig00105-exonerate_protein2genome-gene-0.11-mRNA-1	proline iminopeptidase - _--_		amino acid metabolism	-5.96578	0.016
211	maker-contig00105-exonerate_protein2genome-gene-0.26-mRNA-1	isoamyl alcohol oxidase EC-1.1.1.158 _--_ AA7	AA7	carbohydrate metabolic process	-2.38836	0.191
212	maker-contig00106-exonerate_protein2genome-gene-0.28-mRNA-1_3	GPI-anchored cell wall beta-1,3-endoglucanase (GH17)	GH17	carbohydrate metabolic process	-1.662	0.316
213	maker-contig00106-exonerate_protein2genome-gene-0.28-mRNA-1_3	GPI-anchored cell wall beta-1,3-endoglucanase (GH17)	GH17	carbohydrate metabolic process	-2.77596	0.146
214	maker-contig00107-exonerate_protein2genome-gene-0.11-mRNA-1_1	Aspartyl aminopeptidase		amino acid metabolism	-0.358454	0.78
215	maker-contig00108-exonerate_protein2genome-gene-0.76-mRNA-1	rhamnogalacturonan acetylesterase - _--_ CE12	CE12	carbohydrate metabolic process	-2.6529	0.159
216	maker-contig00109-exonerate_protein2genome-gene-0.47-mRNA-1_1	Alpha-trehalose glucohydrolase TreA GH65	GH65	carbohydrate metabolic process	-1.38836	0.382
217	maker-contig00110-exonerate_protein2genome-gene-0.35-mRNA-1	extracellular exo- EC-3.2.1.15 _--_ GH28	GH28	carbohydrate metabolic process	-0.0588937	0.96
218	maker-contig00113-exonerate_protein2genome-gene-0.52-mRNA-1_1	uncharacterized protein		Other functions	-0.106249	0.929
219	maker-contig00115-exonerate_protein2genome-gene-0.0-mRNA-1	aspartic-type endopeptidase opsb EC-3.4.23 _--_		amino acid metabolism	-5.71786	0.019
220	maker-contig00116-exonerate_protein2genome-gene-0.6-mRNA-1	beta-fructofuranosidase EC-3.2.1.65 _--_ GH32	GH32	carbohydrate metabolic process	-1.25498	0.419
221	maker-contig00129-exonerate_protein2genome-gene-0.4-mRNA-1	beta- -glucanase EC-3.2.1.75; EC-3.2.1.21; EC-3.2.1.45; EC-3.2.1 _--_ GH30	GH30	carbohydrate metabolic process	-1.41504	0.375
222	maker-contig00132-exonerate_protein2genome-gene-0.62-mRNA-1	duf52 domain protein - _--_		Other functions	0.539035	1.453
223	maker-contig00132-exonerate_protein2genome-gene-0.8-mRNA-1	endo- -beta- EC-3.2.1.8 _--_ GH11, CBM1	GH11-CBM1	carbohydrate metabolic process	-2.26534	0.208
224	maker-contig00137-exonerate_protein2genome-gene-0.7-mRNA-1	glycosyl hydrolase family 3 beta-xylosidase bxy3a - _--_ GH3	GH3	carbohydrate metabolic process	-4.01159	0.062
225	maker-contig00140-exonerate_protein2genome-gene-0.2-mRNA-1	endo- -beta-xylanase a EC-3.2.1.8 _--_ GH11	GH11	carbohydrate metabolic process	-2.191	0.219
226	maker-contig00141-exonerate_protein2genome-gene-0.28-mRNA-1	Gpi anchored dioxygenase		Oxidases with other functions	-3.57347	0.084
227	maker-contig00141-exonerate_protein2genome-gene-0.2-mRNA-1_1	Immunoglobulin E- glycosyl hydrolase 5	GH5	carbohydrate metabolic process	-1.80088	0.287
228	maker-contig00142-exonerate_protein2genome-gene-0.49-mRNA-1_1	Histidine phosphatase superfamily		amino acid metabolism	-2.09542	0.234
229	maker-contig00146-exonerate_protein2genome-gene-0.18-mRNA-1_1	Mitochondrial glycoprotein		Other functions	-1.33279	0.397
230	maker-contig00154-exonerate_protein2genome-gene-0.0-mRNA-1	carbohydrate-binding module family 1 protein EC-3.2.1.55; EC-3.2.1.37 _--_ GH54, CBM1	GH54-CBM1	carbohydrate metabolic process	-3.17137	0.111
231	maker-contig00173-exonerate_protein2genome-gene-0.11-mRNA-1	hypothetical protein V496_01616 - _--_ AA1	AA1	carbohydrate metabolic process	-2.95456	0.129
232	maker-contig00190-exonerate_protein2genome-gene-0.4-mRNA-1_5	uncharacterized protein		Other functions	-2.6529	0.159
233	maker-contig00219-exonerate_protein2genome-gene-0.0-mRNA-1	pectate lyase a - _--_ PL1	PL1	carbohydrate metabolic process	-0.632629	0.645
234	maker-contig00222-exonerate_protein2genome-gene-0.3-mRNA-1_1	Chitinase Glyco_18 domain-containing protein	GH18	carbohydrate metabolic process	-5.50635	0.022
235	P02769	Serum albumin OS=Bos taurus OX=9913 GN=ALB PE=1 SV=4		Other functions	-0.875672	0.545
236	P0DO16	Beta-conglycinin alpha subunit 1 OS=Glycine max OX=3847 GN=CG-3 PE=1 SV=1		Other functions	-2.14561	0.226
237	P17493	Bleomycin resistance protein OS=Streptoalloteichus hindustanus OX=2017 GN=ble PE=1 SV=1		Other functions	-2.71786	0.152
238	P41757	Phosphoglycerate kinase OS=Candida maltosa OX=5479 GN=PGK1 PE=3 SV=1		Other functions	0.0867838	1.062
239	Q02257	Junction plakoglobin OS=Mus musculus OX=10090 GN=Jup PE=1 SV=3		Other functions	-2.50635	0.176
240	Q9KEE6	Catalase-peroxidase OS=Bacillus halodurans (strain ATCC BAA-125 / DSM 18197 / FERM 7344 / JCM 9153 / C-125) OX=272558 GN=katG PE=3 SV=1		Other functions	-1.58208	0.334

## Sheet: Fold change (5 gL) 
	Accession	Description	CAZY	Function	Log2 fold change	Actual Fold change (abundance ratio)
1	maker-contig00002-exonerate_protein2genome-gene-4.51-mRNA-1	glycoside hydrolase family 5 protein EC-3.2.1.45 _--_ GH30	GH30	carbohydrate metabolic process	5.56535	47.352
2	maker-contig00001-exonerate_protein2genome-gene-1.101-mRNA-1	autophagic serine protease alp2 EC-3.4.21 _--_		amino acid metabolism	-1.50635	0.352
3	maker-contig00001-exonerate_protein2genome-gene-1.31-mRNA-1_3	maker-contig00001-exonerate_protein2genome-gene-1.31-mRNA-1_3		Other functions	1.17951	2.265
4	maker-contig00001-exonerate_protein2genome-gene-1.49-mRNA-1	Superoxide dismutase		Oxidases with other functions	0.246104	1.186
5	maker-contig00001-exonerate_protein2genome-gene-11.72-mRNA-1	beta-glucosidase EC-3.2.1.21; EC-3.2.1 _--_ GH3	GH3	carbohydrate metabolic process	0.0143553	1.01
6	maker-contig00001-exonerate_protein2genome-gene-5.82-mRNA-1	aspartic endopeptidase EC-3.4.23 _--_		amino acid metabolism	-0.336428	0.792
7	maker-contig00001-exonerate_protein2genome-gene-6.92-mRNA-1	Nucleosome assembly protein (NAP) family protein - _--_		Other functions	-0.655172	0.635
8	maker-contig00001-exonerate_protein2genome-gene-7.110-mRNA-1	hypothetical protein TCE0_018f05417 - _--_		Other functions	-0.836501	0.56
9	maker-contig00001-exonerate_protein2genome-gene-7.121-mRNA-1	alpha-galactosidase EC-3.2.1.22; EC-3.2.1 _--_ GH27	GH27	carbohydrate metabolic process	-0.215915	0.861
10	maker-contig00001-exonerate_protein2genome-gene-8.0-mRNA-1	hypothetical protein TCE0_018r05396 - _--_		Other functions	-0.483985	0.715
11	maker-contig00001-exonerate_protein2genome-gene-9.7-mRNA-1	cell wall glycosyl hydrolase - _--_ GH105	GH105	carbohydrate metabolic process	-0.0454314	0.969
12	maker-contig00002-exonerate_protein2genome-gene-3.46-mRNA-1	xylosidase glycosyl - _--_ GH43	GH43	carbohydrate metabolic process	-0.200913	0.87
13	maker-contig00002-exonerate_protein2genome-gene-5.32-mRNA-1	endoglucanase e - _--_ CBM1, CE2	CE2-CBM1	carbohydrate metabolic process	0.0482362	1.034
14	maker-contig00003-exonerate_protein2genome-gene-2.17-mRNA-1	hypothetical protein TCE0_034r11968 EC-3.2.1.165 _--_ GH2	GH2	carbohydrate metabolic process	-0.378944	0.769
15	maker-contig00003-exonerate_protein2genome-gene-4.81-mRNA-1	IgE-binding protein		carbohydrate binding	0.24732	1.187
16	maker-contig00003-exonerate_protein2genome-gene-5.0-mRNA-1_1	Putative Beta-xylosidase GH5	GH5	carbohydrate metabolic process	-1.0499	0.483
17	maker-contig00003-exonerate_protein2genome-gene-5.3-mRNA-1	glycosyl hydrolase family 43 protein - _--_ GH43	GH43	carbohydrate metabolic process	-0.279284	0.824
18	maker-contig00003-exonerate_protein2genome-gene-5.44-mRNA-1	exoinulinase - _--_ GH32	GH32	carbohydrate metabolic process	-0.891643	0.539
19	maker-contig00003-exonerate_protein2genome-gene-5.49-mRNA-1	glycosyl hydrolase family 3 protein - _--_ GH3	GH3	carbohydrate metabolic process	-0.330973	0.795
20	maker-contig00004-exonerate_protein2genome-gene-0.59-mRNA-1	extracellular cell wall glucanase crf1 allergen asp f9 - _--_ GH16	GH16	carbohydrate metabolic process	-0.504305	0.705
21	maker-contig00004-exonerate_protein2genome-gene-0.80-mRNA-1	class iii chitinase 2 - _--_ GH18	GH18	carbohydrate metabolic process	-1.44222	0.368
22	maker-contig00004-exonerate_protein2genome-gene-6.30-mRNA-1	alpha-l-arabinofuranosidase arf62a EC-3.2.1.55 _--_ GH62	GH62	carbohydrate metabolic process	-0.289827	0.818
23	maker-contig00004-exonerate_protein2genome-gene-6.48-mRNA-1	glycosyl hydrolase family 61 protein - _--_ AA9	AA9	carbohydrate metabolic process	-0.62371	0.649
24	maker-contig00004-exonerate_protein2genome-gene-7.100-mRNA-1	alpha-glucosidase precursor EC-3.2.1.20; EC-3.2.1; EC-2.4.1 _--_ GH31	GH31	carbohydrate metabolic process	0.0186342	1.013
25	maker-contig00004-exonerate_protein2genome-gene-7.52-mRNA-1	alpha-amylase EC-3.2.1.1; EC-3.2.1 _--_ GH13, CBM20	GH13-CBM20	carbohydrate metabolic process	-0.103147	0.931
26	maker-contig00004-exonerate_protein2genome-gene-7.72-mRNA-1	alpha- -mannosidase family protein - _--_ GH92	GH92	carbohydrate metabolic process	-0.150401	0.901
27	maker-contig00005-exonerate_protein2genome-gene-0.5-mRNA-1	tannase and feruloyl esterase family protein EC-3.1.1.73; EC-3.1.1.1 _--_		carbohydrate binding	-0.184425	0.88
28	maker-contig00005-exonerate_protein2genome-gene-1.55-mRNA-1	ferulic acid esterase a - _--_ CBM1, CE1	CE1-CBM1	carbohydrate metabolic process	-0.24127	0.846
29	maker-contig00005-exonerate_protein2genome-gene-1.98-mRNA-1	endo- -beta- EC-3.2.1.25; EC-3.2.1.78; EC-3.2.1 _--_ GH5	GH5	carbohydrate metabolic process	-1.662	0.316
30	maker-contig00005-exonerate_protein2genome-gene-2.10-mRNA-1_1	Beta-hexosaminidase GH20	GH20	carbohydrate metabolic process	0.0172093	1.012
31	maker-contig00005-exonerate_protein2genome-gene-2.76-mRNA-1	alpha-l-arabinofuranosidase a EC-3.2.1.55 _--_ GH51	GH51	carbohydrate metabolic process	0.1137	1.082
32	maker-contig00005-exonerate_protein2genome-gene-2.92-mRNA-1	Swollenin		carbohydrate binding	-0.261881	0.834
33	maker-contig00005-exonerate_protein2genome-gene-3.16-mRNA-1	exo-beta- - EC-3.2.1.21; EC-3.2.1.39; EC-3.2.1 _--_ GH55	GH55	carbohydrate metabolic process	-2.30045	0.203
34	maker-contig00005-exonerate_protein2genome-gene-3.32-mRNA-1	cell wall - _--_Chitinase [GH18-CBM18]	GH18-CBM18	carbohydrate metabolic process	-0.134477	0.911
35	maker-contig00005-exonerate_protein2genome-gene-4.25-mRNA-1	alkaline serine protease EC-3.4.21 _--_		amino acid metabolism	-2.31473	0.201
36	maker-contig00005-exonerate_protein2genome-gene-4.57-mRNA-1	Glutaminase GtaA		amino acid metabolism	-0.584241	0.667
37	maker-contig00005-exonerate_protein2genome-gene-6.188-mRNA-1	xylan -beta-xylosidase EC-3.2.1.37 _--_ GH3	GH3	carbohydrate metabolic process	0.185232	1.137
38	maker-contig00006-exonerate_protein2genome-gene-2.24-mRNA-1	lysophospholipase plb1 EC-3.1.1.5; EC-3.1.1; EC-3.1.1.1 _--_		Lipid metabolism	-0.560643	0.678
39	maker-contig00006-exonerate_protein2genome-gene-4.70-mRNA-1	aminopeptidase 2 EC-3.4.11 _--_		amino acid metabolism	-1.31473	0.402
40	maker-contig00006-exonerate_protein2genome-gene-5.81-mRNA-1	cell wall glucanase - _--_ CBM18, GH16	GH16-CBM18	carbohydrate metabolic process	-0.181149	0.882
41	maker-contig00007-exonerate_protein2genome-gene-4.121-mRNA-1	DlpA domain protein		Other functions	0.121679	1.088
42	maker-contig00007-exonerate_protein2genome-gene-4.92-mRNA-1	endo-beta- -glucanase EC-3.2.1.151; EC-3.2.1; EC-3.2.1.4 _--_ GH12	GH12	carbohydrate metabolic process	0.437228	1.354
43	maker-contig00008-exonerate_protein2genome-gene-3.1-mRNA-1	histidine phosphatase superfamily clade-2 EC-3.1; EC-3.1.3.41; EC-3.1.3.2 _--_		amino acid metabolism	0.606916	1.523
44	maker-contig00008-exonerate_protein2genome-gene-5.150-mRNA-1	glucan endo- -alpha-glucosidase agn1 EC-3.2.1; EC-3.2.1.59 _--_ GH71	GH71	carbohydrate metabolic process	3.55102	11.721
45	maker-contig00008-exonerate_protein2genome-gene-5.162-mRNA-1	glycosyl hydrolase family 18 protein - _--_ GH18	GH18	carbohydrate metabolic process	0.181421	1.134
46	maker-contig00009-exonerate_protein2genome-gene-4.160-mRNA-1	xaa-pro aminopeptidase pepp EC-3.4.11 _--_		amino acid metabolism	-0.83908	0.559
47	maker-contig00009-exonerate_protein2genome-gene-4.228-mRNA-1	glucan endo- -alpha-glucosidase agn1 - _--_ GH71	GH71	carbohydrate metabolic process	-0.0649175	0.956
48	maker-contig00010-exonerate_protein2genome-gene-1.9-mRNA-1	fructose-bisphosphate class ii EC-4.1.2.13 _--_		carbohydrate binding	0.21661	1.162
49	maker-contig00010-exonerate_protein2genome-gene-2.14-mRNA-1	endo-beta- -galactanase EC-3.2.1.45 _--_ GH30	GH30	carbohydrate metabolic process	-0.897006	0.537
50	maker-contig00010-exonerate_protein2genome-gene-2.36-mRNA-1	fad-dependent oxidase EC-1.1.1.158 _--_ AA7	AA7	carbohydrate metabolic process	1.08066	2.115
51	maker-contig00011-exonerate_protein2genome-gene-0.23-mRNA-1	calnexin precursor - _--_		carbohydrate binding	0.446786	1.363
52	maker-contig00011-exonerate_protein2genome-gene-0.80-mRNA-1	thioredoxin reductase trr1 EC-1.8.1.9 _--_		Oxidases with other functions	0.0285692	1.02
53	maker-contig00011-exonerate_protein2genome-gene-1.103-mRNA-1	lipase 1 - _--_ CE10	CE10	carbohydrate metabolic process	-0.314733	0.804
54	maker-contig00011-exonerate_protein2genome-gene-3.42-mRNA-1	multidrug transporter EC-1.13.11 _--_		Other functions	0.27023	1.206
55	maker-contig00011-exonerate_protein2genome-gene-4.0-mRNA-1	xyloglucanase cel74a - _--_ GH74, GH74, GH74, CBM1	GH74-CBM1	carbohydrate metabolic process	-0.545824	0.685
56	maker-contig00011-exonerate_protein2genome-gene-4.30-mRNA-1	glycoside hydrolase family 11 EC-3.2.1.8 _--_ GH11	GH11	carbohydrate metabolic process	0.727703	1.656
57	maker-contig00012-exonerate_protein2genome-gene-0.44-mRNA-1	molecular chaperone hsp70 EC-1.3.1.74 _--_		Other functions	0.584	1.499
58	maker-contig00012-exonerate_protein2genome-gene-1.109-mRNA-1	dienelactone hydrolase family protein - _--_	AA5	carbohydrate metabolic process	0.0976108	1.07
59	maker-contig00012-exonerate_protein2genome-gene-1.39-mRNA-1	alpha-galactosidase d EC-3.2.1.22; EC-3.2.1 _--_ GH27	GH27	carbohydrate metabolic process	-0.394032	0.761
60	maker-contig00012-exonerate_protein2genome-gene-2.13-mRNA-1	hypothetical protein TCE0_039f13286 - _--_		Other functions	-1.26188	0.417
61	maker-contig00012-exonerate_protein2genome-gene-2.25-mRNA-1	alpha-amylase a type-3 EC-3.2.1.1; EC-3.2.1 _--_ GH13	GH13	carbohydrate metabolic process	-0.224317	0.856
62	maker-contig00012-exonerate_protein2genome-gene-2.40-mRNA-1	glucan -alpha- EC-3.2.1.3; EC-3.2.1 _--_ GH15, CBM20	GH15-CBM20	carbohydrate metabolic process	0.0257376	1.018
63	maker-contig00012-exonerate_protein2genome-gene-2.58-mRNA-1	transcription factor - _--_		Other functions	-0.778432	0.583
64	maker-contig00012-exonerate_protein2genome-gene-2.63-mRNA-1	glucan -alpha-glucosidase EC-3.2.1.3; EC-3.2.1 _--_ GH15, CBM20	GH15-CBM20	carbohydrate metabolic process	-0.426625	0.744
65	maker-contig00012-exonerate_protein2genome-gene-3.114-mRNA-1	pi-plc x domain-containing protein EC-3.1 _--_		Lipid metabolism	-0.506353	0.704
66	maker-contig00012-exonerate_protein2genome-gene-4.113-mRNA-1	cellobiohydrolase i EC-3.2.1.91 _--_ GH7, CBM1	GH7-CBM1	carbohydrate metabolic process	-0.231075	0.852
67	maker-contig00012-exonerate_protein2genome-gene-4.76-mRNA-1	acetic acid - _--_ CE3, CBM1	CE3-CBM1	carbohydrate metabolic process	0.119024	1.086
68	maker-contig00013-exonerate_protein2genome-gene-0.40-mRNA-1	cellulase family protein - _--_ GH5	GH5	carbohydrate metabolic process	-0.926865	0.526
69	maker-contig00013-exonerate_protein2genome-gene-1.72-mRNA-1	hypothetical protein TCE0_015r02424 - _--_		Other functions	-0.516636	0.699
70	maker-contig00013-exonerate_protein2genome-gene-1.73-mRNA-1_1	GDSL lipase acylhydrolase_1	CE-16	carbohydrate metabolic process	-0.0101344	0.993
71	maker-contig00013-exonerate_protein2genome-gene-3.62-mRNA-1	hypothetical protein TCE0_015r02550 EC-3.2.1.22; EC-3.2.1 _--_ GH27, CBM1	GH27-CBM1	carbohydrate metabolic process	-0.172994	0.887
72	maker-contig00013-exonerate_protein2genome-gene-3.69-mRNA-1	hypothetical protein TCE0_015r02553 - _--_ GH43, CBM6	GH43-CBM6	carbohydrate metabolic process	-0.224317	0.856
73	maker-contig00013-exonerate_protein2genome-gene-3.7-mRNA-1	ribose 5-phosphate isomerase a EC-5.3.1.6 _--_		Other functions	-1.05589	0.481
74	maker-contig00014-exonerate_protein2genome-gene-0.47-mRNA-1_1	GPI anchored protein		Other functions	-2.8365	0.14
75	maker-contig00014-exonerate_protein2genome-gene-0.5-mRNA-1_1	Endonuclease		Other functions	0.372952	1.295
76	maker-contig00014-exonerate_protein2genome-gene-1.10-mRNA-1	hypothetical protein TCE0_017f04250 - _--_		Other functions	0.351628	1.276
77	maker-contig00014-exonerate_protein2genome-gene-2.42-mRNA-1_1	Glycoside hydrolase family 16 protein	GH16	carbohydrate metabolic process	0.496718	1.411
78	maker-contig00015-exonerate_protein2genome-gene-1.20-mRNA-1	hypothetical protein TCE0_015f01617 - _--_ CE10	CE10	carbohydrate metabolic process	0.362891	1.286
79	maker-contig00015-exonerate_protein2genome-gene-3.38-mRNA-1	glycoside hydrolase family 62 protein EC-3.2.1.55 _--_ GH62	GH62	carbohydrate metabolic process	-0.72738	0.604
80	maker-contig00015-exonerate_protein2genome-gene-4.29-mRNA-1	hsp70 chaperone EC-1.3.1.74 _--_		Other functions	0.589763	1.505
81	maker-contig00016-exonerate_protein2genome-gene-2.0-mRNA-1	phosphoesterase superfamily protein EC-3.1; EC-3.1.4.3; EC-3.1.1 _--_		Other functions	-0.199255	0.871
82	maker-contig00016-exonerate_protein2genome-gene-2.47-mRNA-1	beta-galactosidase a EC-3.2.1.23; EC-3.2.1 _--_ GH35	GH35	carbohydrate metabolic process	-1.31473	0.402
83	maker-contig00016-exonerate_protein2genome-gene-2.7-mRNA-1	sun domain protein - _--_ GH132	GH132	carbohydrate metabolic process	0.402722	1.322
84	maker-contig00016-exonerate_protein2genome-gene-3.167-mRNA-1	mannosidase EC-3.2.1.113; EC-3.2.1.24; EC-3.2.1 _--_ GH47	GH47	carbohydrate metabolic process	-1.60823	0.328
85	maker-contig00016-exonerate_protein2genome-gene-3.222-mRNA-1	ame| full=probable xaa-pro aminopeptidase pmaa_074180 ame| full=aminoacylproline aminopeptidase ame| full=prolidase EC-3.4.11 _--_		amino acid metabolism	-1.57777	0.335
86	maker-contig00017-exonerate_protein2genome-gene-0.8-mRNA-1	carboxypeptidase y like a EC-3.4.21; EC-3.4.16 _--_		amino acid metabolism	-0.469929	0.722
87	maker-contig00017-exonerate_protein2genome-gene-1.82-mRNA-1	amidase family protein EC-3.5.1.4 _--_Catalase-peroxidase [AA2]	AA2	carbohydrate metabolic process	0.0827026	1.059
88	maker-contig00017-exonerate_protein2genome-gene-2.58-mRNA-1_1	Beta-mannosidase GH2	GH2	carbohydrate metabolic process	-1.79586	0.288
89	maker-contig00017-exonerate_protein2genome-gene-2.5-mRNA-1	sphingomyelin phosphodiesterase b EC-3.1; EC-3.1.4.12; EC-3.1.1 _--_		Lipid metabolism	-0.788365	0.579
90	maker-contig00017-exonerate_protein2genome-gene-2.95-mRNA-1_1	maker-contig00017-exonerate_protein2genome-gene-2.95-mRNA-1_1_Beta-glucosidase	GH3	carbohydrate metabolic process	-0.249822	0.841
91	maker-contig00018-exonerate_protein2genome-gene-3.53-mRNA-1_1	Purple acid phosphatase		Other functions	1.54893	2.926
92	maker-contig00018-exonerate_protein2genome-gene-3.7-mRNA-1	hemolytic phospholipase c - _--_		Other functions	-0.60165	0.659
93	maker-contig00019-exonerate_protein2genome-gene-0.23-mRNA-1_1	Galactan 1,3-beta-galactosidase GH43	GH43	carbohydrate metabolic process	0.566572	1.481
94	maker-contig00019-exonerate_protein2genome-gene-1.69-mRNA-1	glycoside hydrolase family 79 protein - _--_ GH79	GH79	carbohydrate metabolic process	-0.194295	0.874
95	maker-contig00020-exonerate_protein2genome-gene-1.98-mRNA-1	hypothetical protein TCE0_013f01057 - _--_ CE10	CE10	carbohydrate metabolic process	-0.639355	0.642
96	maker-contig00020-exonerate_protein2genome-gene-2.23-mRNA-1	choline dehydrogenase - _--_ AA3	AA3	carbohydrate metabolic process	-1.32193	0.4
97	maker-contig00020-exonerate_protein2genome-gene-3.18-mRNA-1	phosphatidylglycerol specific phospholipase EC-3.1; EC-3.1.4.3; EC-3.1.1 _--_		Lipid metabolism	1.35219	2.553
98	maker-contig00021-exonerate_protein2genome-gene-2.102-mRNA-1	hydrophobic surface binding protein a - _--_		carbohydrate binding	-1.49005	0.356
99	maker-contig00022-exonerate_protein2genome-gene-0.79-mRNA-1	glycoside hydrolase family 11 protein - _--_ GH11	GH11	carbohydrate metabolic process	0.377401	1.299
100	maker-contig00022-exonerate_protein2genome-gene-0.7-mRNA-1_1	Protein kinase domain-containing protein		Other functions	-1.08314	0.472
101	maker-contig00022-exonerate_protein2genome-gene-2.37-mRNA-1	aspartic endopeptidase pep2 EC-3.4.23 _--_		amino acid metabolism	0.720716	1.648
102	maker-contig00022-exonerate_protein2genome-gene-2.75-mRNA-1_1	Transthyretin domain protein		Other functions	-0.177882	0.884
103	maker-contig00022-exonerate_protein2genome-gene-3.22-mRNA-1	beta-1,3-glucanosyltransferase GH72	GH72	carbohydrate metabolic process	-0.397828	0.759
104	maker-contig00022-exonerate_protein2genome-gene-3.24-mRNA-1	aldose -1-epimerase		carbohydrate binding	-2.17137	0.222
105	maker-contig00023-exonerate_protein2genome-gene-2.62-mRNA-1_1	Oxidoreductase molybdopterin binding domain-containing protein		Oxidases with other functions	0.756169	1.689
106	maker-contig00024-exonerate_protein2genome-gene-0.13-mRNA-1	achain native structure of beta-galactosidase from penicillium EC-3.2.1.23; EC-3.2.1 _--_ GH35	GH35	carbohydrate metabolic process	-0.161653	0.894
107	maker-contig00024-exonerate_protein2genome-gene-0.17-mRNA-1	ame| full=probable beta-galactosidase a ame| full=lactase a flags| precursor EC-3.2.1.23; EC-3.2.1 _--_ GH35	GH35	carbohydrate metabolic process	1.4452	2.723
108	maker-contig00024-exonerate_protein2genome-gene-0.29-mRNA-1_1	Glycosyl hydrolase (GH3)	GH3	carbohydrate metabolic process	0.0299829	1.021
109	maker-contig00024-exonerate_protein2genome-gene-1.36-mRNA-1	ame| full=beta-glucuronidase short= ase ame| full=beta-d-glucuronoside glucuronosohydrolase flags| precursor - _--_ GH79	GH79	carbohydrate metabolic process	-0.929611	0.525
110	maker-contig00024-exonerate_protein2genome-gene-3.92-mRNA-1	glucan -beta-glucosidase EC-3.2.1.21; EC-3.2.1.58; EC-3.2.1 _--_ GH55	GH55	carbohydrate metabolic process	-0.0816138	0.945
111	maker-contig00025-exonerate_protein2genome-gene-0.32-mRNA-1_1	6,7-dimethyl-8-ribityllumazine synthase		Other functions	-0.710756	0.611
112	maker-contig00025-exonerate_protein2genome-gene-1.64-mRNA-1	alpha- -glucanase - _--_ GH71, CBM24	GH71-CBM24	carbohydrate metabolic process	-0.0740006	0.95
113	maker-contig00025-exonerate_protein2genome-gene-2.66-mRNA-1	allergen asp f 4 - _--_		Other functions	-0.00144342	0.999
114	maker-contig00026-exonerate_protein2genome-gene-2.30-mRNA-1	extracellular exo- EC-3.2.1.67; EC-3.2.1.15 _--_ GH28	GH28	carbohydrate metabolic process	0.0662614	1.047
115	maker-contig00026-exonerate_protein2genome-gene-2.46-mRNA-1_1	endoglucanase 5	GH5-CBM1	carbohydrate metabolic process	-0.628162	0.647
116	maker-contig00027-exonerate_protein2genome-gene-2.48-mRNA-1_1	Peptidase_S9 domain-containing protei		amino acid metabolism	-0.446148	0.734
117	maker-contig00028-exonerate_protein2genome-gene-2.37-mRNA-1	cytochrome c - _--_		Oxidases with other functions	-1.23786	0.424
118	maker-contig00030-exonerate_protein2genome-gene-0.45-mRNA-1	pectate lyase EC-4.2.2.10 _--_ PL1	PL1	carbohydrate metabolic process	-0.298673	0.813
119	maker-contig00031-exonerate_protein2genome-gene-1.39-mRNA-1	alanine-glyoxylate transaminase - _--_		amino acid metabolism	-0.413115	0.751
120	maker-contig00032-exonerate_protein2genome-gene-1.73-mRNA-1_1	maker-contig00032-exonerate_protein2genome-gene-1.73-mRNA-1_1_beta-glucosidase (GH1)	GH1	carbohydrate metabolic process	0.180148	1.133
121	maker-contig00033-exonerate_protein2genome-gene-2.27-mRNA-1_5	Uncharacterized protein		Other functions	-1.67116	0.314
122	maker-contig00034-exonerate_protein2genome-gene-0.23-mRNA-1	gpi anchored endo- -beta- - _--_ GH16	GH16	carbohydrate metabolic process	0.130931	1.095
123	maker-contig00034-exonerate_protein2genome-gene-2.61-mRNA-1	Allantoicase		Other functions	-0.0484122	0.967
124	maker-contig00035-exonerate_protein2genome-gene-1.82-mRNA-1	bifunctional catalase-peroxidase cat2 EC-1.11.1.7; EC-1.11.1.6 _--_ AA2, AA2	AA2	carbohydrate metabolic process	0.465713	1.381
125	maker-contig00035-exonerate_protein2genome-gene-2.46-mRNA-1	endo-beta- -glucanase cel5a - _--_ CBM1, GH5	GH5-CBM1	carbohydrate metabolic process	0.0731347	1.052
126	maker-contig00035-exonerate_protein2genome-gene-2.65-mRNA-1	fungistatic metabolite EC-1.11.1.7 _--_ AA2	AA2	carbohydrate metabolic process	0.367371	1.29
127	maker-contig00035-exonerate_protein2genome-gene-2.66-mRNA-1_1	maker-contig00035-exonerate_protein2genome-gene-2.66-mRNA-1_1_wsc domain containing protein	AA5	carbohydrate metabolic process	-0.237864	0.848
128	maker-contig00036-exonerate_protein2genome-gene-0.67-mRNA-1_1	40S ribosomal protein S14		Other functions	-0.311148	0.806
129	maker-contig00036-exonerate_protein2genome-gene-2.103-mRNA-1_1	SMC hinge domain-containing protein		Other functions	5.45943	44
130	maker-contig00037-exonerate_protein2genome-gene-0.55-mRNA-1	class v EC-3.2.1.14 _--_ GH18	GH18	carbohydrate metabolic process	-0.416962	0.749
131	maker-contig00037-exonerate_protein2genome-gene-1.15-mRNA-1	dutp diphosphatase EC-3.6.1.23; EC-3.6.1; EC-3.6.1.19 _--_		Other functions	-0.207561	0.866
132	maker-contig00037-exonerate_protein2genome-gene-1.49-mRNA-1	unsaturated rhamnogalacturonyl hydrolase - _--_ GH105	GH105	carbohydrate metabolic process	-0.248108	0.842
133	maker-contig00037-exonerate_protein2genome-gene-1.51-mRNA-1	polysaccharide lyase family 1 protein - _--_ PL1	PL1	carbohydrate metabolic process	-1.6529	0.318
134	maker-contig00037-exonerate_protein2genome-gene-1.53-mRNA-1	cellobiohydrolase ii - _--_ CBM1, GH6	GH6-CBM1	carbohydrate metabolic process	-0.253257	0.839
135	maker-contig00037-exonerate_protein2genome-gene-1.73-mRNA-1	mannan endo- -alpha-mannosidase dcw1 EC-3.2.1.101; EC-3.2.1.24; EC-3.2.1 _--_ GH76	GH76	carbohydrate metabolic process	-1.49818	0.354
136	maker-contig00038-exonerate_protein2genome-gene-2.76-mRNA-1_1	Carboxypeptidase		amino acid metabolism	1.74071	3.342
137	maker-contig00038-exonerate_protein2genome-gene-2.79-mRNA-1_1	Alpha-glucosidase GH31	GH31	carbohydrate metabolic process	-0.720232	0.607
138	maker-contig00039-exonerate_protein2genome-gene-0.39-mRNA-1	swollenin swo - _--_		carbohydrate binding	-0.354759	0.782
139	maker-contig00039-exonerate_protein2genome-gene-2.44-mRNA-1	glucan 1,4-alpha-glucosidase GH31	GH31	carbohydrate metabolic process	0.108357	1.078
140	maker-contig00040-exonerate_protein2genome-gene-0.38-mRNA-1	glycosyl hydrolase family 3 beta-glucosidase bgl3b EC-3.2.1.21; EC-3.2.1 _--_ GH3	GH3	carbohydrate metabolic process	-0.192645	0.875
141	maker-contig00040-exonerate_protein2genome-gene-1.33-mRNA-1	Carbohydrate-binding module family 52 protein		carbohydrate binding	0.199123	1.148
142	maker-contig00041-exonerate_protein2genome-gene-1.86-mRNA-1	endo- -beta- EC-3.2.1.8 _--_ GH10, CBM1	GH10-CBM1	carbohydrate metabolic process	0.21661	1.162
143	maker-contig00042-exonerate_protein2genome-gene-1.114-mRNA-1	xyloglucan-specific endo-beta- -glucanase a EC-3.2.1.151; EC-3.2.1; EC-3.2.1.4 _--_ GH12	GH12	carbohydrate metabolic process	-0.251539	0.84
144	maker-contig00042-exonerate_protein2genome-gene-1.32-mRNA-1_1	Beta-glucosidase (GH3)	GH3	carbohydrate metabolic process	-0.120294	0.92
145	maker-contig00043-exonerate_protein2genome-gene-0.9-mRNA-1	class iii chitinase 1 - _--_ GH18	GH18	carbohydrate metabolic process	-1.20091	0.435
146	maker-contig00043-exonerate_protein2genome-gene-1.174-mRNA-1	beta- -glucanosyltransferase - _--_ GH72, CBM43	GH72-CBM43	carbohydrate metabolic process	-0.575615	0.671
147	maker-contig00044-exonerate_protein2genome-gene-0.89-mRNA-1_1	Peptidase S10, serine carboxypeptidase		amino acid metabolism	-0.880976	0.543
148	maker-contig00044-exonerate_protein2genome-gene-1.10-mRNA-1	4-aminobutyrate transaminase EC-2.6.1.19 _--_		amino acid metabolism	-0.139236	0.908
149	maker-contig00045-exonerate_protein2genome-gene-1.133-mRNA-1	isoamyl alcohol EC-1.1.1.158 _--_ AA7	AA7	carbohydrate metabolic process	0.244887	1.185
150	maker-contig00046-exonerate_protein2genome-gene-1.128-mRNA-1	hypothetical protein TCE0_044r17570 - _--_		Other functions	-0.109359	0.927
151	maker-contig00046-exonerate_protein2genome-gene-1.42-mRNA-1_1	Mandelate racemase/muconate lactonizing enzyme		Other functions	-0.865122	0.549
152	maker-contig00047-exonerate_protein2genome-gene-0.53-mRNA-1	acetyl xylan esterase EC-3.1.1.72; EC-3.1.1.1 _--_ CE5, CBM1	CE5-CBM1	carbohydrate metabolic process	-0.659723	0.633
153	maker-contig00047-exonerate_protein2genome-gene-1.3-mRNA-1	1,3-betaglucanosyltransferase Gel2 GH72	GH72	carbohydrate metabolic process	-0.954557	0.516
154	maker-contig00047-exonerate_protein2genome-gene-1.8-mRNA-1_1	Aldehyde dehydrogenase		Oxidases with other functions	-0.00578235	0.996
155	maker-contig00048-exonerate_protein2genome-gene-1.122-mRNA-1_1	maker-contig00048-exonerate_protein2genome-gene-1.122-mRNA-1_1_acetyl xylan esterase	CE1-CBM1	carbohydrate metabolic process	-0.424688	0.745
156	maker-contig00048-exonerate_protein2genome-gene-1.138-mRNA-1	endo- -beta-xylanase a EC-3.2.1.8 _--_ GH11, CBM1	GH11-CBM1	carbohydrate metabolic process	-0.504305	0.705
157	maker-contig00048-exonerate_protein2genome-gene-1.66-mRNA-1	duf1237 domain protein - _--_ GH125	GH125	carbohydrate metabolic process	0	1
158	maker-contig00048-exonerate_protein2genome-gene-1.96-mRNA-1	cyanate hydratase EC-4.2.1.104 _--_		Other functions	-0.873027	0.546
159	maker-contig00049-exonerate_protein2genome-gene-1.134-mRNA-1	glucose-6-phosphate isomerase EC-5.3.1.9 _--_		Other functions	1.02857	2.04
160	maker-contig00051-exonerate_protein2genome-gene-0.77-mRNA-1	para-nitrobenzyl esterase - _--_ CE10	CE10	carbohydrate metabolic process	-0.394032	0.761
161	maker-contig00051-exonerate_protein2genome-gene-1.88-mRNA-1	gpi anchored Cell wall beta-glucan synthesis		Lipid metabolism	-0.717857	0.608
162	maker-contig00052-exonerate_protein2genome-gene-1.137-mRNA-1_2	S-adenosyl-L-homocysteine hydrolase		amino acid metabolism	-1.152	0.45
163	maker-contig00053-exonerate_protein2genome-gene-1.6-mRNA-1	genome polyprotein - _--_ GH127	GH127	carbohydrate metabolic process	0.0881416	1.063
164	maker-contig00054-exonerate_protein2genome-gene-1.59-mRNA-1	rhamnogalacturonase a EC-3.2.1.15 _--_ GH28	GH28	carbohydrate metabolic process	-0.388355	0.764
165	maker-contig00055-exonerate_protein2genome-gene-0.79-mRNA-1	type b - _--_ CE10	CE10	carbohydrate metabolic process	0.319618	1.248
166	maker-contig00055-exonerate_protein2genome-gene-1.102-mRNA-1	non-hemolytic phospholipase c EC-2.4.1.16; EC-2.4.1 _--_		Lipid metabolism	-0.300448	0.812
167	maker-contig00055-exonerate_protein2genome-gene-1.29-mRNA-1	hypothetical protein TCE0_003f00128 - _--_		Oxidases with other functions	-0.118727	0.921
168	maker-contig00055-exonerate_protein2genome-gene-1.59-mRNA-1	mucin signaling protein - _--_		Other functions	0.204141	1.152
169	maker-contig00055-exonerate_protein2genome-gene-1.5-mRNA-1_1	Phenazine biosynthesis-like protein		Other functions	-0.242977	0.845
170	maker-contig00056-exonerate_protein2genome-gene-1.100-mRNA-1	reticuline oxidase-like protein EC-1.1.1.158 _--_ AA7	AA7	carbohydrate metabolic process	-1.07097	0.476
171	maker-contig00056-exonerate_protein2genome-gene-1.172-mRNA-1	transcriptional regulatory protein - _--_		Other functions	-1.21759	0.43
172	maker-contig00059-exonerate_protein2genome-gene-1.55-mRNA-1	ame| full=dextranase ame| full=alpha- -glucan-6-glucanohydrolase flags| precursor EC-3.2.1.11 _--_ GH49	GH49	carbohydrate metabolic process	0.0676387	1.048
173	maker-contig00061-exonerate_protein2genome-gene-0.50-mRNA-1	amidohydrolase family protein EC-4.1.1.46 _--_		amino acid metabolism	-0.479955	0.717
174	maker-contig00061-exonerate_protein2genome-gene-1.39-mRNA-1	bnr asp-box repeat domain protein - _--_ GH93	GH93	carbohydrate metabolic process	0.54498	1.459
175	maker-contig00062-exonerate_est2genome-gene-0.2-mRNA-1_1	NmrA domain-containing protein		Other functions	1.79036	3.459
176	maker-contig00062-exonerate_protein2genome-gene-0.106-mRNA-1_1	Alpha-amylase GH13-CBM20	GH13-CBM20	carbohydrate metabolic process	0.423309	1.341
177	maker-contig00062-exonerate_protein2genome-gene-0.34-mRNA-1	fad dependent EC-1.1.1.158 _--_ AA7	AA7	carbohydrate metabolic process	-0.300448	0.812
178	maker-contig00063-exonerate_protein2genome-gene-0.135-mRNA-1	1,3-beta-glucanosyltransferase (GH72)	GH72	carbohydrate metabolic process	0.0143553	1.01
179	maker-contig00063-exonerate_protein2genome-gene-0.50-mRNA-1	fumarylacetoacetate hydrolase family protein - _--_		Other functions	1.20977	2.313
180	maker-contig00064-exonerate_protein2genome-gene-0.21-mRNA-1	aromatic ring-opening dioxygenase - _--_		Oxidases with other functions	-0.846843	0.556
181	maker-contig00064-exonerate_protein2genome-gene-0.26-mRNA-1	endo-beta- -glucanase cel7b - _--_ GH7, CBM1	GH7-CBM1	carbohydrate metabolic process	-0.2567	0.837
182	maker-contig00065-exonerate_protein2genome-gene-0.156-mRNA-1	hypothetical protein TCE0_015r01979 - _--_		Other functions	0.52306	1.437
183	maker-contig00065-exonerate_protein2genome-gene-0.17-mRNA-1_1	Alpha-1,2-mannosidase	GH92	carbohydrate metabolic process	0.117695	1.085
184	maker-contig00066-exonerate_protein2genome-gene-0.182-mRNA-1	abc drug exporter EC-3.6.1; EC-3.6.1.3; EC-3.6.1.15 _--_		Other functions	-0.577767	0.67
185	maker-contig00066-exonerate_protein2genome-gene-0.3-mRNA-1_1	Endo-1,4-beta-mannosidase GH5	GH5	carbohydrate metabolic process	-0.541618	0.687
186	maker-contig00067-exonerate_protein2genome-gene-0.93-mRNA-1	lactoylglutathione lyase - _--_		Other functions	0.968644	1.957
187	maker-contig00068-exonerate_protein2genome-gene-0.36-mRNA-1	fungal alpha-l- EC-3.2.1.55 _--_ GH54, CBM42	GH54-CBM42	carbohydrate metabolic process	-0.535332	0.69
188	maker-contig00068-exonerate_protein2genome-gene-0.63-mRNA-1	alpha beta-glucosidase agdc EC-3.2.1.20; EC-3.2.1 _--_ GH31	GH31	carbohydrate metabolic process	-0.541618	0.687
189	maker-contig00068-exonerate_protein2genome-gene-0.8-mRNA-1	hypothetical protein TCE0_011f00638 - _--_ GH93	GH93	carbohydrate metabolic process	-0.0320936	0.978
190	maker-contig00069-exonerate_protein2genome-gene-0.5-mRNA-1_1	maker-contig00069-exonerate_protein2genome-gene-0.5-mRNA-1_1 Beta glucosidase	GH3	carbohydrate metabolic process	-0.268817	0.83
191	maker-contig00070-exonerate_protein2genome-gene-0.119-mRNA-1_1	GMC oxidoreductase		Oxidases with other functions	-0.558517	0.679
192	maker-contig00070-exonerate_protein2genome-gene-0.125-mRNA-1_1	FAD-binding PCMH-type domain-containing protein		Oxidases with other functions	0.303342	1.234
193	maker-contig00073-exonerate_protein2genome-gene-0.77-mRNA-1_1	Serine carboxypeptidase		amino acid metabolism	0.60502	1.521
194	maker-contig00074-exonerate_protein2genome-gene-0.133-mRNA-1_1	alpha-L-arabinofuranosidase activity GH51-CBM42	GH51-CBM42	carbohydrate metabolic process	0.077243	1.055
195	maker-contig00078-exonerate_protein2genome-gene-0.30-mRNA-1_1	Putative glycosyl hydrolase family 16	GH16	carbohydrate metabolic process	-1.00578	0.498
196	maker-contig00079-exonerate_protein2genome-gene-0.41-mRNA-1	ubiquitin-40s ribosomal protein s27a - _--_		Other functions	-0.816037	0.568
197	maker-contig00079-exonerate_protein2genome-gene-0.78-mRNA-1_1	Glutathione S-transferase GstA		Other functions	-2.191	0.219
198	maker-contig00079-exonerate_protein2genome-gene-0.9-mRNA-1_1	Glutaminase		amino acid metabolism	-0.780909	0.582
199	maker-contig00080-exonerate_protein2genome-gene-0.55-mRNA-1	3-isopropylmalate dehydrogenase leu2a EC-1.1.1.85 _--_		Oxidases with other functions	-0.514573	0.7
200	maker-contig00080-exonerate_protein2genome-gene-0.89-mRNA-1	pisatin demethylase - _--_		Other functions	0.0717627	1.051
201	maker-contig00082-exonerate_protein2genome-gene-0.106-mRNA-1	cutinase EC-3.1.1.74; EC-3.1.1.1 _--_ CE5	CE5	carbohydrate metabolic process	2.74739	6.715
202	maker-contig00083-exonerate_protein2genome-gene-0.12-mRNA-1	neutral alkaline nonlysosomal - _--_Neutral ceramidase		Other functions	-0.512514	0.701
203	maker-contig00084-exonerate_protein2genome-gene-0.91-mRNA-1	Lactonase_protein serp1457 - _--_		Other functions	-0.1976	0.872
204	maker-contig00085-exonerate_protein2genome-gene-0.76-mRNA-1	ML domain-containing protein		Lipid metabolism	-1.39593	0.38
205	maker-contig00087-exonerate_protein2genome-gene-0.10-mRNA-1	pectinesterase a EC-3.1.1.11; EC-3.1.1.1 _--_ CE8	CE8	carbohydrate metabolic process	-0.204233	0.868
206	maker-contig00087-exonerate_protein2genome-gene-0.17-mRNA-1	Cytochrome c oxidase copper chaperone		Other functions	-2.39593	0.19
207	maker-contig00088-exonerate_protein2genome-gene-0.122-mRNA-1	Extracelular serine carboxypeptidase		amino acid metabolism	-0.994241	0.502
208	maker-contig00088-exonerate_protein2genome-gene-0.61-mRNA-1	mitochondrial hsp70 chaperone EC-1.3.1.74 _--_		Other functions	0.00144197	1.001
209	maker-contig00093-exonerate_protein2genome-gene-0.51-mRNA-1	exo-beta- - EC-3.2.1.21; EC-3.2.1.58; EC-3.2.1 _--_ GH55	GH55	carbohydrate metabolic process	-3.07097	0.119
210	maker-contig00094-exonerate_protein2genome-gene-0.18-mRNA-1_1	maker-contig00094-exonerate_protein2genome-gene-0.18-mRNA-1_1_Arabinogalactan endo-beta-1,4-galactanase	GH53	carbohydrate metabolic process	-0.222633	0.857
211	maker-contig00094-exonerate_protein2genome-gene-0.81-mRNA-1	beta-glucosidase g EC-3.2.1.21; EC-3.2.1 _--_ GH3	GH3	carbohydrate metabolic process	-0.438307	0.738
212	maker-contig00095-exonerate_protein2genome-gene-0.55-mRNA-1_2	Endo-1,4-beta-xylanase C	GH11	carbohydrate metabolic process	-2.2109	0.216
213	maker-contig00097-exonerate_protein2genome-gene-0.15-mRNA-1	beta-lactamase, putative - _--_		Other functions	-0.168123	0.89
214	maker-contig00103-exonerate_protein2genome-gene-0.20-mRNA-1	Peptide hydrolase		amino acid metabolism	-0.481969	0.716
215	maker-contig00104-exonerate_protein2genome-gene-0.20-mRNA-1	endo-beta- -xylanase EC-3.2.1.45 _--_ GH30, CBM1	GH30-CBM1	carbohydrate metabolic process	-0.943416	0.52
216	maker-contig00104-exonerate_protein2genome-gene-0.23-mRNA-1	extracellular glycosyl hydrolase EC-3.2.1.55 _--_ CBM1, GH62	GH62-CBM1	carbohydrate metabolic process	-0.289827	0.818
217	maker-contig00104-exonerate_protein2genome-gene-0.42-mRNA-1	GPI anchored CFEM domain protein C		carbohydrate binding	-0.270556	0.829
218	maker-contig00105-exonerate_protein2genome-gene-0.26-mRNA-1	isoamyl alcohol oxidase EC-1.1.1.158 _--_ AA7	AA7	carbohydrate metabolic process	-0.72977	0.603
219	maker-contig00105-exonerate_protein2genome-gene-0.59-mRNA-1	fad-binding oxidoreductase EC-1.1.1.158 _--_ AA7	AA7	carbohydrate metabolic process	2.80426	6.985
220	maker-contig00106-exonerate_protein2genome-gene-0.28-mRNA-1_3	GPI-anchored cell wall beta-1,3-endoglucanase (GH17)	GH17	carbohydrate metabolic process	-0.1976	0.872
221	maker-contig00108-exonerate_protein2genome-gene-0.76-mRNA-1	rhamnogalacturonan acetylesterase - _--_ CE12	CE12	carbohydrate metabolic process	-1.02327	0.492
222	maker-contig00109-exonerate_protein2genome-gene-0.47-mRNA-1_1	Alpha-trehalose glucohydrolase TreA GH65	GH65	carbohydrate metabolic process	-0.655172	0.635
223	maker-contig00110-exonerate_protein2genome-gene-0.35-mRNA-1	extracellular exo- EC-3.2.1.15 _--_ GH28	GH28	carbohydrate metabolic process	-0.125006	0.917
224	maker-contig00113-exonerate_protein2genome-gene-0.52-mRNA-1_1	uncharacterized protein		Other functions	0.0398403	1.028
225	maker-contig00115-exonerate_protein2genome-gene-0.0-mRNA-1	aspartic-type endopeptidase opsb EC-3.4.23 _--_		amino acid metabolism	-1.1047	0.465
226	maker-contig00116-exonerate_protein2genome-gene-0.6-mRNA-1	beta-fructofuranosidase EC-3.2.1.65 _--_ GH32	GH32	carbohydrate metabolic process	-0.0634092	0.957
227	maker-contig00129-exonerate_protein2genome-gene-0.4-mRNA-1	beta- -glucanase EC-3.2.1.75; EC-3.2.1.21; EC-3.2.1.45; EC-3.2.1 _--_ GH30	GH30	carbohydrate metabolic process	-0.798366	0.575
228	maker-contig00132-exonerate_protein2genome-gene-0.8-mRNA-1	endo- -beta- EC-3.2.1.8 _--_ GH11, CBM1	GH11-CBM1	carbohydrate metabolic process	0.0271541	1.019
229	maker-contig00137-exonerate_protein2genome-gene-0.7-mRNA-1	glycosyl hydrolase family 3 beta-xylosidase bxy3a - _--_ GH3	GH3	carbohydrate metabolic process	0.15056	1.11
230	maker-contig00140-exonerate_protein2genome-gene-0.2-mRNA-1	endo- -beta-xylanase a EC-3.2.1.8 _--_ GH11	GH11	carbohydrate metabolic process	-0.16004	0.895
231	maker-contig00141-exonerate_protein2genome-gene-0.28-mRNA-1	Gpi anchored dioxygenase		Oxidases with other functions	-1.5649	0.338
232	maker-contig00141-exonerate_protein2genome-gene-0.2-mRNA-1_1	Immunoglobulin E- glycosyl hydrolase 5	GH5	carbohydrate metabolic process	0.35727	1.281
233	maker-contig00142-exonerate_protein2genome-gene-0.49-mRNA-1_1	Histidine phosphatase superfamily		amino acid metabolism	-0.118727	0.921
234	maker-contig00151-exonerate_protein2genome-gene-0.2-mRNA-1_1	Carboxylic ester hydrolase		Other functions	0.646163	1.565
235	maker-contig00154-exonerate_protein2genome-gene-0.0-mRNA-1	carbohydrate-binding module family 1 protein EC-3.2.1.55; EC-3.2.1.37 _--_ GH54, CBM1	GH54-CBM1	carbohydrate metabolic process	-0.403542	0.756
236	maker-contig00194-exonerate_protein2genome-gene-0.12-mRNA-1_1	Uncharacterized protein		Oxidases with other functions	-0.236164	0.849
238	maker-contig00219-exonerate_protein2genome-gene-0.0-mRNA-1	pectate lyase a - _--_ PL1	PL1	carbohydrate metabolic process	-0.153607	0.899
237	maker-contig00222-exonerate_protein2genome-gene-0.3-mRNA-1_1	Chitinase Glyco_18 domain-containing protein	GH18	carbohydrate metabolic process	-0.0985055	0.934
238	P02858	Glycinin G4 OS=Glycine max OX=3847 GN=GY4 PE=1 SV=2		carbohydrate binding	0.597412	1.513
240	P0DO16	Beta-conglycinin alpha subunit 1 OS=Glycine max OX=3847 GN=CG-3 PE=1 SV=1		Other functions	0.757023	1.69

## Sheet: Fold change (10 gL) 
	Accession	Description	CAZY	Function	Log2 Fold change	Actual Fold change (abundance ratio)
1	maker-contig00001-exonerate_protein2genome-gene-11.19-mRNA-1_5	uncharacterized protein		Other functions	6.64386	100
2	maker-contig00001-exonerate_protein2genome-gene-1.101-mRNA-1	autophagic serine protease alp2 EC-3.4.21 _--_		amino acid metabolism	-1.81604	0.284
3	maker-contig00001-exonerate_protein2genome-gene-1.31-mRNA-1_3	maker-contig00001-exonerate_protein2genome-gene-1.31-mRNA-1_3		Other functions	-0.320126	0.801
4	maker-contig00001-exonerate_protein2genome-gene-1.49-mRNA-1	Superoxide dismutase		Oxidases with other functions	-1.49818	0.354
5	maker-contig00001-exonerate_protein2genome-gene-11.151-mRNA-1	nucleoside diphosphate kinase EC-2.7.4.6 _--_		Other functions	0.328836	1.256
6	maker-contig00001-exonerate_protein2genome-gene-11.72-mRNA-1	beta-glucosidase EC-3.2.1.21; EC-3.2.1 _--_ GH3	GH3	carbohydrate metabolic process	-0.793357	0.577
7	maker-contig00001-exonerate_protein2genome-gene-5.82-mRNA-1	aspartic endopeptidase EC-3.4.23 _--_		amino acid metabolism	-0.106249	0.929
8	maker-contig00001-exonerate_protein2genome-gene-6.92-mRNA-1	Nucleosome assembly protein (NAP) family protein - _--_		Other functions	-0.720232	0.607
9	maker-contig00001-exonerate_protein2genome-gene-7.110-mRNA-1	hypothetical protein TCE0_018f05417 - _--_		Other functions	-1.14561	0.452
10	maker-contig00001-exonerate_protein2genome-gene-7.121-mRNA-1	alpha-galactosidase EC-3.2.1.22; EC-3.2.1 _--_ GH27	GH27	carbohydrate metabolic process	-0.648372	0.638
11	maker-contig00001-exonerate_protein2genome-gene-8.0-mRNA-1	hypothetical protein TCE0_018r05396 - _--_		Other functions	-0.261881	0.834
12	maker-contig00001-exonerate_protein2genome-gene-9.7-mRNA-1	cell wall glycosyl hydrolase - _--_ GH105	GH105	carbohydrate metabolic process	-0.176251	0.885
13	maker-contig00002-exonerate_protein2genome-gene-1.41-mRNA-1	phosphoglycerate mutase family - _--_		Other functions	0.838347	1.788
14	maker-contig00002-exonerate_protein2genome-gene-3.46-mRNA-1	xylosidase glycosyl - _--_ GH43	GH43	carbohydrate metabolic process	0.132248	1.096
15	maker-contig00002-exonerate_protein2genome-gene-4.51-mRNA-1	glycoside hydrolase family 5 protein EC-3.2.1.45 _--_ GH30	GH30	carbohydrate metabolic process	5.87004	58.487
16	maker-contig00002-exonerate_protein2genome-gene-5.32-mRNA-1	endoglucanase e - _--_ CBM1, CE2	CE2-CBM1	carbohydrate metabolic process	-0.152003	0.9
17	maker-contig00003-exonerate_protein2genome-gene-2.17-mRNA-1	hypothetical protein TCE0_034r11968 EC-3.2.1.165 _--_ GH2	GH2	carbohydrate metabolic process	0.0648829	1.046
18	maker-contig00003-exonerate_protein2genome-gene-4.81-mRNA-1	IgE-binding protein		carbohydrate binding	0.655352	1.575
19	maker-contig00003-exonerate_protein2genome-gene-5.0-mRNA-1_1	Putative Beta-xylosidase GH5	GH5	carbohydrate metabolic process	-0.92139	0.528
20	maker-contig00003-exonerate_protein2genome-gene-5.3-mRNA-1	glycosyl hydrolase family 43 protein - _--_ GH43	GH43	carbohydrate metabolic process	1.20414	2.304
21	maker-contig00003-exonerate_protein2genome-gene-5.44-mRNA-1	exoinulinase - _--_ GH32	GH32	carbohydrate metabolic process	-0.628162	0.647
22	maker-contig00003-exonerate_protein2genome-gene-5.49-mRNA-1	glycosyl hydrolase family 3 protein - _--_ GH3	GH3	carbohydrate metabolic process	-1.12029	0.46
23	maker-contig00004-exonerate_protein2genome-gene-0.59-mRNA-1	extracellular cell wall glucanase crf1 allergen asp f9 - _--_ GH16	GH16	carbohydrate metabolic process	-0.249822	0.841
24	maker-contig00004-exonerate_protein2genome-gene-0.80-mRNA-1	class iii chitinase 2 - _--_ GH18	GH18	carbohydrate metabolic process	-0.696658	0.617
25	maker-contig00004-exonerate_protein2genome-gene-6.30-mRNA-1	alpha-l-arabinofuranosidase arf62a EC-3.2.1.55 _--_ GH62	GH62	carbohydrate metabolic process	-0.00868224	0.994
26	maker-contig00004-exonerate_protein2genome-gene-6.48-mRNA-1	glycosyl hydrolase family 61 protein - _--_ AA9	AA9	carbohydrate metabolic process	-1.5951	0.331
27	maker-contig00004-exonerate_protein2genome-gene-7.100-mRNA-1	alpha-glucosidase precursor EC-3.2.1.20; EC-3.2.1; EC-2.4.1 _--_ GH31	GH31	carbohydrate metabolic process	0.0129262	1.009
28	maker-contig00004-exonerate_protein2genome-gene-7.52-mRNA-1	alpha-amylase EC-3.2.1.1; EC-3.2.1 _--_ GH13, CBM20	GH13-CBM20	carbohydrate metabolic process	-0.816037	0.568
29	maker-contig00004-exonerate_protein2genome-gene-7.72-mRNA-1	alpha- -mannosidase family protein - _--_ GH92	GH92	carbohydrate metabolic process	0.00432161	1.003
30	maker-contig00005-exonerate_protein2genome-gene-0.30-mRNA-1_4	acidPPc domain-containing protein	0	Other functions	4.17624	18.079
31	maker-contig00005-exonerate_protein2genome-gene-0.5-mRNA-1	tannase and feruloyl esterase family protein EC-3.1.1.73; EC-3.1.1.1 _--_	0	carbohydrate binding	-0.187707	0.878
32	maker-contig00005-exonerate_protein2genome-gene-1.55-mRNA-1	ferulic acid esterase a - _--_ CBM1, CE1	CE1-CBM1	carbohydrate metabolic process	-0.360305	0.779
33	maker-contig00005-exonerate_protein2genome-gene-1.98-mRNA-1	endo- -beta- EC-3.2.1.25; EC-3.2.1.78; EC-3.2.1 _--_ GH5	GH5	carbohydrate metabolic process	-1.13606	0.455
34	maker-contig00005-exonerate_protein2genome-gene-2.10-mRNA-1_1	Beta-hexosaminidase GH20	GH20	carbohydrate metabolic process	-0.320126	0.801
35	maker-contig00005-exonerate_protein2genome-gene-2.76-mRNA-1	alpha-l-arabinofuranosidase a EC-3.2.1.55 _--_ GH51	GH51	carbohydrate metabolic process	0.295135	1.227
36	maker-contig00005-exonerate_protein2genome-gene-2.92-mRNA-1	Swollenin	0	carbohydrate binding	-0.194295	0.874
37	maker-contig00005-exonerate_protein2genome-gene-3.16-mRNA-1	exo-beta- - EC-3.2.1.21; EC-3.2.1.39; EC-3.2.1 _--_ GH55	GH55	carbohydrate metabolic process	-2.30045	0.203
38	maker-contig00005-exonerate_protein2genome-gene-3.32-mRNA-1	cell wall - galactomannoprotein	0	carbohydrate binding	-0.103147	0.931
39	maker-contig00005-exonerate_protein2genome-gene-4.25-mRNA-1	alkaline serine protease EC-3.4.21 _--_	0	amino acid metabolism	-1.27928	0.412
40	maker-contig00005-exonerate_protein2genome-gene-4.57-mRNA-1	Glutaminase GtaA	0	amino acid metabolism	-0.694321	0.618
41	maker-contig00005-exonerate_protein2genome-gene-6.188-mRNA-1	xylan -beta-xylosidase EC-3.2.1.37 _--_ GH3	GH3	carbohydrate metabolic process	0.265437	1.202
42	maker-contig00006-exonerate_protein2genome-gene-2.24-mRNA-1	lysophospholipase plb1 EC-3.1.1.5; EC-3.1.1; EC-3.1.1.1 _--_	0	Lipid metabolism	-0.202572	0.869
43	maker-contig00006-exonerate_protein2genome-gene-4.70-mRNA-1	aminopeptidase 2 EC-3.4.11 _--_	0	amino acid metabolism	-1.52284	0.348
44	maker-contig00006-exonerate_protein2genome-gene-5.81-mRNA-1	cell wall glucanase - _--_ CBM18, GH16	GH16-CBM18	carbohydrate metabolic process	0.112367	1.081
45	maker-contig00007-exonerate_protein2genome-gene-2.1-mRNA-1_5	Phage portal protein	0	Other functions	1.89956	3.731
46	maker-contig00007-exonerate_protein2genome-gene-4.121-mRNA-1	DlpA domain protein	0	Other functions	-0.875672	0.545
47	maker-contig00007-exonerate_protein2genome-gene-4.92-mRNA-1	endo-beta- -glucanase EC-3.2.1.151; EC-3.2.1; EC-3.2.1.4 _--_ GH12	GH12	carbohydrate metabolic process	0.639695	1.558
48	maker-contig00008-exonerate_protein2genome-gene-3.1-mRNA-1	histidine phosphatase superfamily clade-2 EC-3.1; EC-3.1.3.41; EC-3.1.3.2 _--_	0	amino acid metabolism	1.1137	2.164
49	maker-contig00008-exonerate_protein2genome-gene-5.150-mRNA-1	glucan endo- -alpha-glucosidase agn1 EC-3.2.1; EC-3.2.1.59 _--_ GH71	GH71	carbohydrate metabolic process	4.26394	19.212
50	maker-contig00008-exonerate_protein2genome-gene-5.162-mRNA-1	glycosyl hydrolase family 18 protein - _--_ GH18	GH18	carbohydrate metabolic process	0.0328061	1.023
51	maker-contig00009-exonerate_protein2genome-gene-4.160-mRNA-1	xaa-pro aminopeptidase pepp EC-3.4.11 _--_	0	amino acid metabolism	-1.82113	0.283
52	maker-contig00009-exonerate_protein2genome-gene-4.228-mRNA-1	glucan endo- -alpha-glucosidase agn1 - _--_ GH71	GH71	carbohydrate metabolic process	0.558757	1.473
53	maker-contig00009-exonerate_protein2genome-gene-4.247-mRNA-1	1-phosphatidylinositol phosphodiesterase EC-3.1 _--_	0	Lipid metabolism	2.42841	5.383
54	maker-contig00010-exonerate_protein2genome-gene-1.9-mRNA-1	fructose-bisphosphate class ii EC-4.1.2.13 _--_	0	carbohydrate binding	-0.994241	0.502
55	maker-contig00010-exonerate_protein2genome-gene-2.14-mRNA-1	endo-beta- -galactanase EC-3.2.1.45 _--_ GH30	GH30	carbohydrate metabolic process	-0.946194	0.519
56	maker-contig00011-exonerate_protein2genome-gene-0.23-mRNA-1	calnexin precursor - _--_	0	carbohydrate binding	-1.51046	0.351
57	maker-contig00011-exonerate_protein2genome-gene-0.80-mRNA-1	thioredoxin reductase trr1 EC-1.8.1.9 _--_	0	Oxidases with other functions	-0.187707	0.878
58	maker-contig00011-exonerate_protein2genome-gene-1.103-mRNA-1	lipase 1 - _--_ CE10	CE10	carbohydrate metabolic process	0.237564	1.179
59	maker-contig00011-exonerate_protein2genome-gene-2.48-mRNA-1	allergenic cerato-platanin asp f13 - _--_	0	Other functions	-0.562772	0.677
60	maker-contig00011-exonerate_protein2genome-gene-3.42-mRNA-1	multidrug transporter EC-1.13.11 _--_	0	Other functions	0.446786	1.363
61	maker-contig00011-exonerate_protein2genome-gene-4.0-mRNA-1	xyloglucanase cel74a - _--_ GH74, GH74, GH74, CBM1	GH74-CBM1	carbohydrate metabolic process	-0.41889	0.748
62	maker-contig00011-exonerate_protein2genome-gene-4.30-mRNA-1	glycoside hydrolase family 11 EC-3.2.1.8 _--_ GH11	GH11	carbohydrate metabolic process	-1.54793	0.342
63	maker-contig00012-exonerate_protein2genome-gene-1.39-mRNA-1	alpha-galactosidase d EC-3.2.1.22; EC-3.2.1 _--_ GH27	GH27	carbohydrate metabolic process	0.0731347	1.052
64	maker-contig00012-exonerate_protein2genome-gene-2.25-mRNA-1	alpha-amylase a type-3 EC-3.2.1.1; EC-3.2.1 _--_ GH13	GH13	carbohydrate metabolic process	0.370722	1.293
65	maker-contig00012-exonerate_protein2genome-gene-2.40-mRNA-1	glucan -alpha- EC-3.2.1.3; EC-3.2.1 _--_ GH15, CBM20	GH15-CBM20	carbohydrate metabolic process	0.045443	1.032
66	maker-contig00012-exonerate_protein2genome-gene-2.58-mRNA-1	transcription factor - _--_	0	Other functions	-1.73697	0.3
67	maker-contig00012-exonerate_protein2genome-gene-2.63-mRNA-1	glucan -alpha-glucosidase EC-3.2.1.3; EC-3.2.1 _--_ GH15, CBM20	GH15-CBM20	carbohydrate metabolic process	0.0257376	1.018
68	maker-contig00012-exonerate_protein2genome-gene-3.114-mRNA-1	pi-plc x domain-containing protein EC-3.1 _--_	0	Lipid metabolism	-0.694321	0.618
69	maker-contig00012-exonerate_protein2genome-gene-4.113-mRNA-1	cellobiohydrolase i EC-3.2.1.91 _--_ GH7, CBM1	GH7-CBM1	carbohydrate metabolic process	-0.210897	0.864
70	maker-contig00012-exonerate_protein2genome-gene-4.76-mRNA-1	acetic acid - _--_ CE3, CBM1	CE3-CBM1	carbohydrate metabolic process	0.0621217	1.044
71	maker-contig00013-exonerate_protein2genome-gene-0.40-mRNA-1	cellulase family protein - _--_ GH5	GH5	carbohydrate metabolic process	-0.617056	0.652
72	maker-contig00013-exonerate_protein2genome-gene-1.72-mRNA-1	hypothetical protein TCE0_015r02424 - _--_	0	Other functions	-0.685014	0.622
73	maker-contig00013-exonerate_protein2genome-gene-1.73-mRNA-1_1	Lipase_GDSL domain-containing protein	0	Other functions	-0.687335	0.621
74	maker-contig00013-exonerate_protein2genome-gene-2.97-mRNA-1_3	Polyphenol oxidase	0	Oxidases with other functions	-0.0262051	0.982
75	maker-contig00013-exonerate_protein2genome-gene-3.62-mRNA-1	hypothetical protein TCE0_015r02550 EC-3.2.1.22; EC-3.2.1 _--_ GH27, CBM1	GH27-CBM1	carbohydrate metabolic process	-0.588574	0.665
76	maker-contig00013-exonerate_protein2genome-gene-3.69-mRNA-1	hypothetical protein TCE0_015r02553 - _--_ GH43, CBM6	GH43-CBM6	carbohydrate metabolic process	-0.520769	0.697
77	maker-contig00013-exonerate_protein2genome-gene-3.7-mRNA-1	ribose 5-phosphate isomerase a EC-5.3.1.6 _--_	0	Other functions	-1.41504	0.375
78	maker-contig00014-exonerate_protein2genome-gene-0.47-mRNA-1_1	GPI anchored protein	0	Other functions	-3.13289	0.114
79	maker-contig00014-exonerate_protein2genome-gene-1.10-mRNA-1	hypothetical protein TCE0_017f04250 - _--_	0	Other functions	0.364012	1.287
80	maker-contig00014-exonerate_protein2genome-gene-2.42-mRNA-1_1	Glycoside hydrolase family 16 protein	GH16	carbohydrate metabolic process	0.211635	1.158
81	maker-contig00015-exonerate_protein2genome-gene-1.20-mRNA-1	hypothetical protein TCE0_015f01617 - _--_ CE10	CE10	carbohydrate metabolic process	0.0482362	1.034
82	maker-contig00015-exonerate_protein2genome-gene-3.38-mRNA-1	glycoside hydrolase family 62 protein EC-3.2.1.55 _--_ GH62	GH62	carbohydrate metabolic process	-0.118727	0.921
83	maker-contig00015-exonerate_protein2genome-gene-4.29-mRNA-1	hsp70 chaperone EC-1.3.1.74 _--_	0	Other functions	0.604071	1.52
84	maker-contig00015-exonerate_protein2genome-gene-4.46-mRNA-1_5	uncharacterized protein	0	Other functions	2.16092	4.472
85	maker-contig00016-exonerate_protein2genome-gene-2.47-mRNA-1	beta-galactosidase a EC-3.2.1.23; EC-3.2.1 _--_ GH35	GH35	carbohydrate metabolic process	-0.288065	0.819
86	maker-contig00016-exonerate_protein2genome-gene-2.7-mRNA-1	sun domain protein - _--_ GH132	GH132	carbohydrate metabolic process	0.015783	1.011
87	maker-contig00016-exonerate_protein2genome-gene-3.167-mRNA-1	mannosidase EC-3.2.1.113; EC-3.2.1.24; EC-3.2.1 _--_ GH47	GH47	carbohydrate metabolic process	-1.24469	0.422
88	maker-contig00016-exonerate_protein2genome-gene-3.222-mRNA-1	ame| full=probable xaa-pro aminopeptidase pmaa_074180 ame| full=aminoacylproline aminopeptidase ame| full=prolidase EC-3.4.11 _--_	0	amino acid metabolism	-1.67577	0.313
89	maker-contig00017-exonerate_protein2genome-gene-0.8-mRNA-1	carboxypeptidase y like a EC-3.4.21; EC-3.4.16 _--_	0	amino acid metabolism	-0.907793	0.533
90	maker-contig00017-exonerate_protein2genome-gene-2.58-mRNA-1_1	Beta-mannosidase GH2	GH2	carbohydrate metabolic process	-0.862496	0.55
91	maker-contig00017-exonerate_protein2genome-gene-2.5-mRNA-1	sphingomyelin phosphodiesterase b EC-3.1; EC-3.1.4.12; EC-3.1.1 _--_	0	Lipid metabolism	-0.685014	0.622
92	maker-contig00017-exonerate_protein2genome-gene-2.95-mRNA-1_1	Beta-glucosidase GH3	GH3	carbohydrate metabolic process	-1.2969	0.407
93	maker-contig00018-exonerate_protein2genome-gene-2.30-mRNA-1	Carbohydrate-binding domain, family 9-like	0	carbohydrate binding	5.08598	33.965
94	maker-contig00018-exonerate_protein2genome-gene-3.53-mRNA-1_1	Purple acid phosphatase	0	Other functions	1.53406	2.896
95	maker-contig00019-exonerate_protein2genome-gene-0.23-mRNA-1_1	Galactan 1,3-beta-galactosidase GH43	GH43	carbohydrate metabolic process	0.750178	1.682
96	maker-contig00019-exonerate_protein2genome-gene-1.69-mRNA-1	glycoside hydrolase family 79 protein - _--_ GH79	GH79	carbohydrate metabolic process	0.257011	1.195
97	maker-contig00020-exonerate_protein2genome-gene-1.98-mRNA-1	hypothetical protein TCE0_013f01057 - _--_ CE10	CE10	carbohydrate metabolic process	-1.0145	0.495
98	maker-contig00020-exonerate_protein2genome-gene-2.23-mRNA-1	choline dehydrogenase - _--_ AA3	AA3	carbohydrate metabolic process	-1.93236	0.262
99	maker-contig00020-exonerate_protein2genome-gene-3.18-mRNA-1	phosphatidylglycerol specific phospholipase EC-3.1; EC-3.1.4.3; EC-3.1.1 _--_	0	Lipid metabolism	0.1137	1.082
100	maker-contig00021-exonerate_protein2genome-gene-2.102-mRNA-1	hydrophobic surface binding protein a - _--_	0	carbohydrate binding	4.21932	18.627
101	maker-contig00022-exonerate_protein2genome-gene-0.79-mRNA-1	glycoside hydrolase family 11 protein - _--_ GH11	GH11	carbohydrate metabolic process	0.525067	1.439
102	maker-contig00022-exonerate_protein2genome-gene-0.7-mRNA-1_1	Protein kinase domain-containing protein	0	Other functions	-1.14242	0.453
103	maker-contig00022-exonerate_protein2genome-gene-2.37-mRNA-1	aspartic endopeptidase pep2 EC-3.4.23 _--_	0	amino acid metabolism	-4.68038	0.039
104	maker-contig00022-exonerate_protein2genome-gene-2.75-mRNA-1_1	Transthyretin domain protein	0	Other functions	-0.394032	0.761
105	maker-contig00022-exonerate_protein2genome-gene-3.22-mRNA-1	beta-1,3-glucanosyltransferase GH72	GH72	carbohydrate metabolic process	-0.148801	0.902
106	maker-contig00022-exonerate_protein2genome-gene-3.24-mRNA-1	aldose -1-epimerase	0	carbohydrate binding	2.08372	4.239
107	maker-contig00024-exonerate_protein2genome-gene-0.13-mRNA-1	achain native structure of beta-galactosidase from penicillium EC-3.2.1.23; EC-3.2.1 _--_ GH35	GH35	carbohydrate metabolic process	-0.288065	0.819
108	maker-contig00024-exonerate_protein2genome-gene-0.17-mRNA-1	ame| full=probable beta-galactosidase a ame| full=lactase a flags| precursor EC-3.2.1.23; EC-3.2.1 _--_ GH35	GH35	carbohydrate metabolic process	1.05728	2.081
109	maker-contig00024-exonerate_protein2genome-gene-0.29-mRNA-1_1	Glycosyl hydrolase (GH3)	GH3	carbohydrate metabolic process	0.207893	1.155
110	maker-contig00024-exonerate_protein2genome-gene-1.36-mRNA-1	ame| full=beta-glucuronidase short= ase ame| full=beta-d-glucuronoside glucuronosohydrolase flags| precursor - _--_ GH79	GH79	carbohydrate metabolic process	0.370722	1.293
111	maker-contig00024-exonerate_protein2genome-gene-3.92-mRNA-1	glucan -beta-glucosidase EC-3.2.1.21; EC-3.2.1.58; EC-3.2.1 _--_ GH55	GH55	carbohydrate metabolic process	-0.0923402	0.938
112	maker-contig00025-exonerate_protein2genome-gene-0.32-mRNA-1_1	6,7-dimethyl-8-ribityllumazine synthase	0	Other functions	-0.115597	0.923
113	maker-contig00025-exonerate_protein2genome-gene-1.64-mRNA-1	alpha- -glucanase - _--_ GH71, CBM24	GH71-CBM24	carbohydrate metabolic process	1.06833	2.097
114	maker-contig00025-exonerate_protein2genome-gene-2.66-mRNA-1	allergen asp f 4 - _--_	0	Other functions	-0.92139	0.528
115	maker-contig00025-exonerate_protein2genome-gene-2.66-mRNA-1_6	Cytochrome c biogenesis protein ResB	0	Oxidases with other functions	1.76638	3.402
116	maker-contig00026-exonerate_protein2genome-gene-2.30-mRNA-1	extracellular exo- EC-3.2.1.67; EC-3.2.1.15 _--_ GH28	GH28	carbohydrate metabolic process	-0.158429	0.896
117	maker-contig00026-exonerate_protein2genome-gene-2.46-mRNA-1_1	endoglucanase 5	GH5-CBM1	carbohydrate metabolic process	-0.910502	0.532
118	maker-contig00027-exonerate_protein2genome-gene-2.48-mRNA-1_1	Peptidase_S9 domain-containing protei	0	amino acid metabolism	-1.22432	0.428
119	maker-contig00028-exonerate_protein2genome-gene-2.37-mRNA-1	cytochrome c - _--_	0	Oxidases with other functions	-0.253257	0.839
120	maker-contig00029-exonerate_protein2genome-gene-0.25-mRNA-1	polyadenylate-binding protein - _--_	0	Other functions	0.759582	1.693
121	maker-contig00030-exonerate_protein2genome-gene-0.45-mRNA-1	pectate lyase EC-4.2.2.10 _--_ PL1	PL1	carbohydrate metabolic process	-0.0800879	0.946
122	maker-contig00031-exonerate_protein2genome-gene-1.39-mRNA-1	alanine-glyoxylate transaminase - _--_	0	amino acid metabolism	-3.60823	0.082
123	maker-contig00033-exonerate_protein2genome-gene-2.27-mRNA-1_5	Uncharacterized protein	0	Other functions	-1.16488	0.446
124	maker-contig00034-exonerate_protein2genome-gene-0.23-mRNA-1	gpi anchored endo- -beta- - _--_ GH16	GH16	carbohydrate metabolic process	2.27947	4.855
125	maker-contig00034-exonerate_protein2genome-gene-2.61-mRNA-1	Allantoicase	0	Other functions	-1.152	0.45
126	maker-contig00035-exonerate_protein2genome-gene-1.82-mRNA-1	bifunctional catalase-peroxidase cat2 EC-1.11.1.7; EC-1.11.1.6 _--_ AA2, AA2	AA2	carbohydrate metabolic process	-1.0499	0.483
127	maker-contig00035-exonerate_protein2genome-gene-2.46-mRNA-1	endo-beta- -glucanase cel5a - _--_ CBM1, GH5	GH5-CBM1	carbohydrate metabolic process	0.199123	1.148
128	maker-contig00035-exonerate_protein2genome-gene-2.65-mRNA-1	fungistatic metabolite EC-1.11.1.7 _--_ AA2	AA2	carbohydrate metabolic process	0.606916	1.523
129	maker-contig00035-exonerate_protein2genome-gene-2.66-mRNA-1_1	Galactose oxidase	0	Oxidases with other functions	0.252173	1.191
130	maker-contig00036-exonerate_protein2genome-gene-0.67-mRNA-1_1	40S ribosomal protein S14	0	Other functions	-0.118727	0.921
131	maker-contig00036-exonerate_protein2genome-gene-2.103-mRNA-1_1	SMC hinge domain-containing protein	0	Other functions	4.30071	19.708
132	maker-contig00037-exonerate_protein2genome-gene-0.55-mRNA-1	class v EC-3.2.1.14 _--_ GH18	GH18	carbohydrate metabolic process	-1.50226	0.353
133	maker-contig00037-exonerate_protein2genome-gene-1.15-mRNA-1	dutp diphosphatase EC-3.6.1.23; EC-3.6.1; EC-3.6.1.19 _--_	0	Other functions	-0.452057	0.731
134	maker-contig00037-exonerate_protein2genome-gene-1.49-mRNA-1	unsaturated rhamnogalacturonyl hydrolase - _--_ GH105	GH105	carbohydrate metabolic process	0.0676387	1.048
135	maker-contig00037-exonerate_protein2genome-gene-1.51-mRNA-1	polysaccharide lyase family 1 protein - _--_ PL1	PL1	carbohydrate metabolic process	0.217851	1.163
136	maker-contig00037-exonerate_protein2genome-gene-1.53-mRNA-1	cellobiohydrolase ii - _--_ CBM1, GH6	GH6-CBM1	carbohydrate metabolic process	-0.123434	0.918
137	maker-contig00037-exonerate_protein2genome-gene-1.73-mRNA-1	mannan endo- -alpha-mannosidase dcw1 EC-3.2.1.101; EC-3.2.1.24; EC-3.2.1 _--_ GH76	GH76	carbohydrate metabolic process	1.26123	2.397
138	maker-contig00038-exonerate_protein2genome-gene-2.76-mRNA-1_1	Carboxypeptidase	0	amino acid metabolism	1.00863	2.012
139	maker-contig00038-exonerate_protein2genome-gene-2.79-mRNA-1_1	Alpha-glucosidase GH31	GH31	carbohydrate metabolic process	-0.617056	0.652
140	maker-contig00039-exonerate_protein2genome-gene-2.44-mRNA-1	glucan 1,4-alpha-glucosidase GH31	GH31	carbohydrate metabolic process	1.67491	3.193
141	maker-contig00040-exonerate_protein2genome-gene-0.38-mRNA-1	glycosyl hydrolase family 3 beta-glucosidase bgl3b EC-3.2.1.21; EC-3.2.1 _--_ GH3	GH3	carbohydrate metabolic process	-0.100051	0.933
142	maker-contig00040-exonerate_protein2genome-gene-1.33-mRNA-1	Carbohydrate-binding module family 52 protein	0	carbohydrate binding	1.57386	2.977
143	maker-contig00041-exonerate_protein2genome-gene-1.86-mRNA-1	endo- -beta- EC-3.2.1.8 _--_ GH10, CBM1	GH10-CBM1	carbohydrate metabolic process	0.0100637	1.007
144	maker-contig00042-exonerate_protein2genome-gene-1.114-mRNA-1	xyloglucan-specific endo-beta- -glucanase a EC-3.2.1.151; EC-3.2.1; EC-3.2.1.4 _--_ GH12	GH12	carbohydrate metabolic process	-0.298673	0.813
145	maker-contig00042-exonerate_protein2genome-gene-1.32-mRNA-1_1	Beta-glucosidase (GH3)	GH3	carbohydrate metabolic process	-0.516636	0.699
146	maker-contig00043-exonerate_protein2genome-gene-0.0-mRNA-1_5	Uncharacterized protein	0	Other functions	1.14926	2.218
147	maker-contig00043-exonerate_protein2genome-gene-0.9-mRNA-1	class iii chitinase 1 - _--_ GH18	GH18	carbohydrate metabolic process	-1.44222	0.368
148	maker-contig00043-exonerate_protein2genome-gene-1.174-mRNA-1	beta- -glucanosyltransferase - _--_ GH72, CBM43	GH72-CBM43	carbohydrate metabolic process	-0.15682	0.897
149	maker-contig00044-exonerate_protein2genome-gene-0.89-mRNA-1_1	Peptidase S10, serine carboxypeptidase	0	amino acid metabolism	0.766383	1.701
150	maker-contig00044-exonerate_protein2genome-gene-1.10-mRNA-1	4-aminobutyrate transaminase EC-2.6.1.19 _--_	0	amino acid metabolism	0.355016	1.279
151	maker-contig00045-exonerate_protein2genome-gene-1.133-mRNA-1	isoamyl alcohol EC-1.1.1.158 _--_ AA7	AA7	carbohydrate metabolic process	-0.0101344	0.993
152	maker-contig00046-exonerate_protein2genome-gene-1.128-mRNA-1	hypothetical protein TCE0_044r17570 - _--_	0	Other functions	-0.323733	0.799
153	maker-contig00047-exonerate_protein2genome-gene-0.53-mRNA-1	acetyl xylan esterase EC-3.1.1.72; EC-3.1.1.1 _--_ CE5, CBM1	CE5-CBM1	carbohydrate metabolic process	-0.281036	0.823
154	maker-contig00047-exonerate_protein2genome-gene-1.3-mRNA-1	1,3-betaglucanosyltransferase Gel2 GH72	GH72	carbohydrate metabolic process	-0.205896	0.867
155	maker-contig00047-exonerate_protein2genome-gene-1.71-mRNA-1_2	Sporulation initiation inhibitor protein	0	Other functions	-5.2109	0.027
156	maker-contig00047-exonerate_protein2genome-gene-1.8-mRNA-1_1	Aldehyde dehydrogenase	0	Oxidases with other functions	-0.571322	0.673
157	maker-contig00048-exonerate_protein2genome-gene-1.122-mRNA-1_1	Feruloyl esterase B	0	carbohydrate binding	-0.314733	0.804
158	maker-contig00048-exonerate_protein2genome-gene-1.138-mRNA-1	endo- -beta-xylanase a EC-3.2.1.8 _--_ GH11, CBM1	GH11-CBM1	carbohydrate metabolic process	-0.251539	0.84
159	maker-contig00048-exonerate_protein2genome-gene-1.66-mRNA-1	duf1237 domain protein - _--_ GH125	GH125	carbohydrate metabolic process	-0.258425	0.836
160	maker-contig00051-exonerate_protein2genome-gene-0.77-mRNA-1	para-nitrobenzyl esterase - _--_ CE10	CE10	carbohydrate metabolic process	-0.380822	0.768
161	maker-contig00051-exonerate_protein2genome-gene-1.88-mRNA-1	gpi anchored Cell wall beta-glucan synthesis	0	Lipid metabolism	-0.724993	0.605
162	maker-contig00052-exonerate_protein2genome-gene-1.137-mRNA-1_2	S-adenosyl-L-homocysteine hydrolase	0	amino acid metabolism	-1.93788	0.261
163	maker-contig00053-exonerate_protein2genome-gene-1.6-mRNA-1	genome polyprotein - _--_ GH127	GH127	carbohydrate metabolic process	0.265437	1.202
164	maker-contig00054-exonerate_protein2genome-gene-1.59-mRNA-1	rhamnogalacturonase a EC-3.2.1.15 _--_ GH28	GH28	carbohydrate metabolic process	-1.35476	0.391
165	maker-contig00055-exonerate_protein2genome-gene-0.79-mRNA-1	Carboxylic ester hydrolase - _--_ CE10	CE10	carbohydrate metabolic process	0.206643	1.154
166	maker-contig00055-exonerate_protein2genome-gene-1.102-mRNA-1	non-hemolytic phospholipase c EC-2.4.1.16; EC-2.4.1 _--_	0	Lipid metabolism	-0.687335	0.621
167	maker-contig00055-exonerate_protein2genome-gene-1.29-mRNA-1	hypothetical protein TCE0_003f00128 - _--_	0	Oxidases with other functions	-0.101598	0.932
168	maker-contig00055-exonerate_protein2genome-gene-1.59-mRNA-1	mucin signaling protein - _--_	0	Other functions	-0.0664274	0.955
169	maker-contig00055-exonerate_protein2genome-gene-1.5-mRNA-1_1	Phenazine biosynthesis-like protein	0	Other functions	-2.04097	0.243
170	maker-contig00056-exonerate_protein2genome-gene-1.100-mRNA-1	reticuline oxidase-like protein EC-1.1.1.158 _--_ AA7	AA7	carbohydrate metabolic process	-2.2109	0.216
171	maker-contig00056-exonerate_protein2genome-gene-1.172-mRNA-1	transcriptional regulatory protein - _--_	0	Other functions	-0.888969	0.54
172	maker-contig00059-exonerate_protein2genome-gene-1.55-mRNA-1	ame| full=dextranase ame| full=alpha- -glucan-6-glucanohydrolase flags| precursor EC-3.2.1.11 _--_ GH49	GH49	carbohydrate metabolic process	2.19724	4.586
173	maker-contig00061-exonerate_protein2genome-gene-0.34-mRNA-1	envelope glycoprotein gp340 - _--_ GH53-CBM61	GH53-CBM61	carbohydrate metabolic process	-0.176251	0.885
174	maker-contig00061-exonerate_protein2genome-gene-1.39-mRNA-1	bnr asp-box repeat domain protein - _--_ GH93	GH93	carbohydrate metabolic process	0.428678	1.346
175	maker-contig00062-exonerate_est2genome-gene-0.2-mRNA-1_1	NmrA domain-containing protein	0	Other functions	1.88518	3.694
176	maker-contig00062-exonerate_protein2genome-gene-0.106-mRNA-1_1	Alpha-amylase GH13-CBM20	GH13-CBM20	carbohydrate metabolic process	0.151859	1.111
177	maker-contig00062-exonerate_protein2genome-gene-0.34-mRNA-1	fad dependent EC-1.1.1.158 _--_ AA7	AA7	carbohydrate metabolic process	-0.086201	0.942
178	maker-contig00063-exonerate_protein2genome-gene-0.135-mRNA-1	1,3-beta-glucanosyltransferase (GH72)	GH72	carbohydrate metabolic process	-0.610433	0.655
179	maker-contig00064-exonerate_protein2genome-gene-0.21-mRNA-1	aromatic ring-opening dioxygenase - _--_	0	Oxidases with other functions	1.03281	2.046
180	maker-contig00064-exonerate_protein2genome-gene-0.26-mRNA-1	endo-beta- -glucanase cel7b - _--_ GH7, CBM1	GH7-CBM1	carbohydrate metabolic process	-0.289827	0.818
181	maker-contig00066-exonerate_protein2genome-gene-0.3-mRNA-1_1	Endo-1,4-beta-mannosidase GH5	GH5	carbohydrate metabolic process	-0.215915	0.861
182	maker-contig00067-exonerate_protein2genome-gene-0.93-mRNA-1	lactoylglutathione lyase - _--_	0	Other functions	0.302173	1.233
183	maker-contig00068-exonerate_protein2genome-gene-0.36-mRNA-1	fungal alpha-l- EC-3.2.1.55 _--_ GH54, CBM42	GH54-CBM42	carbohydrate metabolic process	-0.150401	0.901
184	maker-contig00068-exonerate_protein2genome-gene-0.63-mRNA-1	alpha beta-glucosidase agdc EC-3.2.1.20; EC-3.2.1 _--_ GH31	GH31	carbohydrate metabolic process	-1.04692	0.484
185	maker-contig00068-exonerate_protein2genome-gene-0.8-mRNA-1	hypothetical protein TCE0_011f00638 - _--_ GH93	GH93	carbohydrate metabolic process	0.27262	1.208
186	maker-contig00069-exonerate_protein2genome-gene-0.5-mRNA-1_1	maker-contig00069-exonerate_protein2genome-gene-0.5-mRNA-1_1 Beta glucosidase	GH3	carbohydrate metabolic process	-0.26708	0.831
187	maker-contig00070-exonerate_protein2genome-gene-0.119-mRNA-1_1	GMC oxidoreductase	0	Oxidases with other functions	-0.0335695	0.977
188	maker-contig00070-exonerate_protein2genome-gene-0.125-mRNA-1_1	FAD-binding PCMH-type domain-containing protein	0	Oxidases with other functions	0.191563	1.142
189	maker-contig00073-exonerate_protein2genome-gene-0.77-mRNA-1_1	Serine carboxypeptidase	0	amino acid metabolism	1.63413	3.104
190	maker-contig00074-exonerate_protein2genome-gene-0.108-mRNA-1	allergen asp f7 - _--_	0	Other functions	1.99422	3.984
191	maker-contig00074-exonerate_protein2genome-gene-0.133-mRNA-1_1	alpha-L-arabinofuranosidase activity GH51-CBM42	GH51-CBM42	carbohydrate metabolic process	0.151859	1.111
192	maker-contig00074-exonerate_protein2genome-gene-0.145-mRNA-1	gpi-anchored cell wall organization protein ecm33 - _--_	0	Other functions	2.26153	4.795
193	maker-contig00078-exonerate_protein2genome-gene-0.30-mRNA-1_1	Putative glycosyl hydrolase family 16	GH16	carbohydrate metabolic process	-1.16812	0.445
194	maker-contig00079-exonerate_protein2genome-gene-0.41-mRNA-1	ubiquitin-40s ribosomal protein s27a - _--_	0	Other functions	0.306846	1.237
195	maker-contig00079-exonerate_protein2genome-gene-0.78-mRNA-1_1	Glutathione S-transferase GstA	0	Other functions	-2.68038	0.156
196	maker-contig00079-exonerate_protein2genome-gene-0.9-mRNA-1_1	Glutaminase	0	amino acid metabolism	-1.66658	0.315
197	maker-contig00080-exonerate_protein2genome-gene-0.55-mRNA-1	3-isopropylmalate dehydrogenase leu2a EC-1.1.1.85 _--_	0	Oxidases with other functions	-1.39593	0.38
198	maker-contig00082-exonerate_protein2genome-gene-0.106-mRNA-1	cutinase EC-3.1.1.74; EC-3.1.1.1 _--_ CE5	CE5	carbohydrate metabolic process	2.43029	5.39
199	maker-contig00083-exonerate_protein2genome-gene-0.12-mRNA-1	neutral alkaline nonlysosomal - _--_Neutral ceramidase	0	Other functions	-1.60384	0.329
200	maker-contig00085-exonerate_protein2genome-gene-0.76-mRNA-1	ML domain-containing protein	0	Lipid metabolism	-2.30045	0.203
201	maker-contig00087-exonerate_protein2genome-gene-0.10-mRNA-1	pectinesterase a EC-3.1.1.11; EC-3.1.1.1 _--_ CE8	CE8	carbohydrate metabolic process	-0.28279	0.822
202	maker-contig00088-exonerate_protein2genome-gene-0.122-mRNA-1	Extracelular serine carboxypeptidase	0	amino acid metabolism	0.313826	1.243
203	maker-contig00088-exonerate_protein2genome-gene-0.61-mRNA-1	mitochondrial hsp70 chaperone EC-1.3.1.74 _--_	0	Other functions	-0.356606	0.781
204	maker-contig00093-exonerate_protein2genome-gene-0.51-mRNA-1	exo-beta- - EC-3.2.1.21; EC-3.2.1.58; EC-3.2.1 _--_ GH55	GH55	carbohydrate metabolic process	-1.17788	0.442
205	maker-contig00094-exonerate_protein2genome-gene-0.81-mRNA-1	beta-glucosidase g EC-3.2.1.21; EC-3.2.1 _--_ GH3	GH3	carbohydrate metabolic process	-0.00433459	0.997
206	maker-contig00095-exonerate_protein2genome-gene-0.55-mRNA-1_2	Endo-1,4-beta-xylanase C	GH11	carbohydrate metabolic process	-0.109359	0.927
207	maker-contig00097-exonerate_protein2genome-gene-0.15-mRNA-1	beta-lactamase, putative - _--_	0	Other functions	-1.32193	0.4
208	maker-contig00103-exonerate_protein2genome-gene-0.20-mRNA-1	Peptide hydrolase	0	amino acid metabolism	-0.384584	0.766
209	maker-contig00104-exonerate_protein2genome-gene-0.20-mRNA-1	endo-beta- -xylanase EC-3.2.1.45 _--_ GH30, CBM1	GH30-CBM1	carbohydrate metabolic process	0.45628	1.372
210	maker-contig00104-exonerate_protein2genome-gene-0.23-mRNA-1	extracellular glycosyl hydrolase EC-3.2.1.55 _--_ CBM1, GH62	GH62-CBM1	carbohydrate metabolic process	-0.785875	0.58
211	maker-contig00104-exonerate_protein2genome-gene-0.42-mRNA-1	GPI anchored CFEM domain protein C	0	carbohydrate binding	-0.345564	0.787
212	maker-contig00105-exonerate_protein2genome-gene-0.26-mRNA-1	isoamyl alcohol oxidase EC-1.1.1.158 _--_ AA7	AA7	carbohydrate metabolic process	0.0949116	1.068
213	maker-contig00106-exonerate_protein2genome-gene-0.28-mRNA-1_3	GPI-anchored cell wall beta-1,3-endoglucanase (GH17)	GH17	carbohydrate metabolic process	-0.114035	0.924
214	maker-contig00108-exonerate_protein2genome-gene-0.76-mRNA-1	rhamnogalacturonan acetylesterase - _--_ CE12	CE12	carbohydrate metabolic process	-1.09851	0.467
215	maker-contig00109-exonerate_protein2genome-gene-0.47-mRNA-1_1	Alpha-trehalose glucohydrolase TreA GH65	GH65	carbohydrate metabolic process	-0.236164	0.849
216	maker-contig00110-exonerate_protein2genome-gene-0.35-mRNA-1	extracellular exo- EC-3.2.1.15 _--_ GH28	GH28	carbohydrate metabolic process	-0.537424	0.689
217	maker-contig00113-exonerate_protein2genome-gene-0.52-mRNA-1_1	uncharacterized protein	0	Other functions	0.0114956	1.008
218	maker-contig00115-exonerate_protein2genome-gene-0.0-mRNA-1	aspartic-type endopeptidase opsb EC-3.4.23 _--_	0	amino acid metabolism	-1.13289	0.456
219	maker-contig00116-exonerate_protein2genome-gene-0.6-mRNA-1	beta-fructofuranosidase EC-3.2.1.65 _--_ GH32	GH32	carbohydrate metabolic process	-0.103147	0.931
220	maker-contig00129-exonerate_protein2genome-gene-0.4-mRNA-1	beta- -glucanase EC-3.2.1.75; EC-3.2.1.21; EC-3.2.1.45; EC-3.2.1 _--_ GH30	GH30	carbohydrate metabolic process	-0.520769	0.697
221	maker-contig00132-exonerate_protein2genome-gene-0.8-mRNA-1	endo- -beta- EC-3.2.1.8 _--_ GH11, CBM1	GH11-CBM1	carbohydrate metabolic process	-0.21424	0.862
222	maker-contig00137-exonerate_protein2genome-gene-0.7-mRNA-1	glycosyl hydrolase family 3 beta-xylosidase bxy3a - _--_ GH3	GH3	carbohydrate metabolic process	0.738984	1.669
223	maker-contig00140-exonerate_protein2genome-gene-0.2-mRNA-1	endo- -beta-xylanase a EC-3.2.1.8 _--_ GH11	GH11	carbohydrate metabolic process	-0.293359	0.816
224	maker-contig00141-exonerate_protein2genome-gene-0.28-mRNA-1	Gpi anchored dioxygenase	0	Oxidases with other functions	-0.506353	0.704
225	maker-contig00141-exonerate_protein2genome-gene-0.2-mRNA-1_1	Immunoglobulin E- glycosyl hydrolase 5	GH5	carbohydrate metabolic process	-0.0174171	0.988
226	maker-contig00142-exonerate_protein2genome-gene-0.49-mRNA-1_1	Histidine phosphatase superfamily	0	amino acid metabolism	-0.179515	0.883
227	maker-contig00146-exonerate_protein2genome-gene-0.18-mRNA-1_1	Mitochondrial glycoprotein	0	Other functions	-0.821126	0.566
228	maker-contig00151-exonerate_protein2genome-gene-0.2-mRNA-1_1	Carboxylic ester hydrolase	0	Other functions	1.52857	2.885
229	maker-contig00154-exonerate_protein2genome-gene-0.0-mRNA-1	carbohydrate-binding module family 1 protein EC-3.2.1.55; EC-3.2.1.37 _--_ GH54, CBM1	GH54-CBM1	carbohydrate metabolic process	-0.859876	0.551
230	maker-contig00194-exonerate_protein2genome-gene-0.12-mRNA-1_1	Uncharacterized protein	0	Oxidases with other functions	4.5477	23.388
231	maker-contig00219-exonerate_protein2genome-gene-0.0-mRNA-1	pectate lyase a - _--_ PL1	PL1	carbohydrate metabolic process	-0.272297	0.828
232	maker-contig00222-exonerate_protein2genome-gene-0.3-mRNA-1_1	Chitinase Glyco_18 domain-containing protein	GH18	carbohydrate metabolic process	0.176323	1.13
233	P02755	Beta-lactoglobulin OS=Bubalus bubalis OX=89462 GN=LGB PE=1 SV=2	0	Other functions	0.841571	1.792
234	P02769	Serum albumin OS=Bos taurus OX=9913 GN=ALB PE=1 SV=4	0	Other functions	-1.98279	0.253
235	P02858	Glycinin G4 OS=Glycine max OX=3847 GN=GY4 PE=1 SV=2	0	carbohydrate binding	0.85599	1.81
236	P0DO16	Beta-conglycinin alpha subunit 1 OS=Glycine max OX=3847 GN=CG-3 PE=1 SV=1	0	Other functions	1.05033	2.071
237	P17493	Bleomycin resistance protein OS=Streptoalloteichus hindustanus OX=2017 GN=ble PE=1 SV=1	0	Other functions	0.762136	1.696
238	P17897	Lysozyme C-1 OS=Mus musculus OX=10090 GN=Lyz1 PE=1 SV=1	0	Other functions	-0.018878	0.987
239	P41757	Phosphoglycerate kinase OS=Candida maltosa OX=5479 GN=PGK1 PE=3 SV=1	0	Other functions	-0.894322	0.538
240	P51640	Glyceraldehyde-3-phosphate dehydrogenase (Fragment) OS=Mesocricetus auratus OX=10036 GN=GAPDH PE=2 SV=1	0	Other functions	-0.00723157	0.995
241	Q02257	Junction plakoglobin OS=Mus musculus OX=10090 GN=Jup PE=1 SV=3	0	Other functions	0.871844	1.83

## Sheet: Fold change (15 gL) 
	Accession	Description	CAZY	Function	Log2 Fold change	Actual Fold change (abundance ratio)
1	maker-contig00001-exonerate_protein2genome-gene-1.101-mRNA-1	autophagic serine protease alp2 EC-3.4.21 _--_		amino acid metabolism	-0.529073	0.693
2	maker-contig00001-exonerate_protein2genome-gene-1.31-mRNA-1_3	maker-contig00001-exonerate_protein2genome-gene-1.31-mRNA-1_3		Other functions	0.713696	1.64
3	maker-contig00001-exonerate_protein2genome-gene-1.49-mRNA-1	Superoxide dismutase		Oxidases with other functions	-1.75147	0.297
4	maker-contig00001-exonerate_protein2genome-gene-11.72-mRNA-1	beta-glucosidase EC-3.2.1.21; EC-3.2.1 _--_ GH3	GH3	carbohydrate metabolic process	0.382944	1.304
5	maker-contig00001-exonerate_protein2genome-gene-5.82-mRNA-1	aspartic endopeptidase EC-3.4.23 _--_		amino acid metabolism	0.187768	1.139
6	maker-contig00001-exonerate_protein2genome-gene-6.92-mRNA-1	Nucleosome assembly protein (NAP) family protein - _--_		Other functions	-1.15843	0.448
7	maker-contig00001-exonerate_protein2genome-gene-7.110-mRNA-1	hypothetical protein TCE0_018f05417 - _--_		Other functions	0.917623	1.889
8	maker-contig00001-exonerate_protein2genome-gene-7.121-mRNA-1	alpha-galactosidase EC-3.2.1.22; EC-3.2.1 _--_ GH27	GH27	carbohydrate metabolic process	-0.888969	0.54
9	maker-contig00001-exonerate_protein2genome-gene-8.0-mRNA-1	hypothetical protein TCE0_018r05396 - _--_		Other functions	-0.438307	0.738
10	maker-contig00001-exonerate_protein2genome-gene-9.7-mRNA-1	cell wall glycosyl hydrolase - _--_ GH105	GH105	carbohydrate metabolic process	-0.810966	0.57
11	maker-contig00002-exonerate_protein2genome-gene-1.29-mRNA-1_2	Glycyl-tRNA synthetase		Other functions	0.372952	1.295
12	maker-contig00002-exonerate_protein2genome-gene-1.41-mRNA-1	phosphoglycerate mutase family - _--_		Other functions	0.809826	1.753
13	maker-contig00002-exonerate_protein2genome-gene-3.46-mRNA-1	xylosidase glycosyl - _--_ GH43	GH43	carbohydrate metabolic process	0.264236	1.201
14	maker-contig00002-exonerate_protein2genome-gene-4.51-mRNA-1	glycoside hydrolase family 5 protein EC-3.2.1.45 _--_ GH30	GH30	carbohydrate metabolic process	4.30772	19.804
15	maker-contig00002-exonerate_protein2genome-gene-4.88-mRNA-1_5	ABC transporter, substrate-binding component		Other functions	0.321928	1.25
16	maker-contig00002-exonerate_protein2genome-gene-5.32-mRNA-1	endoglucanase e - _--_ CBM1, CE2	CE2-CBM1	carbohydrate metabolic process	-0.416962	0.749
17	maker-contig00003-exonerate_protein2genome-gene-2.17-mRNA-1	hypothetical protein TCE0_034r11968 EC-3.2.1.165 _--_ GH2	GH2	carbohydrate metabolic process	0.553852	1.468
18	maker-contig00003-exonerate_protein2genome-gene-3.22-mRNA-1_2	WD_Repeats domain-containing protein		Other functions	-0.336428	0.792
19	maker-contig00003-exonerate_protein2genome-gene-4.81-mRNA-1	IgE-binding protein		carbohydrate binding	-1.80088	0.287
20	maker-contig00003-exonerate_protein2genome-gene-5.0-mRNA-1_1	Putative Beta-xylosidase GH5	GH5	carbohydrate metabolic process	0.45628	1.372
21	maker-contig00003-exonerate_protein2genome-gene-5.3-mRNA-1	glycosyl hydrolase family 43 protein - _--_ GH43	GH43	carbohydrate metabolic process	0.978196	1.97
22	maker-contig00003-exonerate_protein2genome-gene-5.44-mRNA-1	exoinulinase - _--_ GH32	GH32	carbohydrate metabolic process	-1.81097	0.285
23	maker-contig00003-exonerate_protein2genome-gene-5.49-mRNA-1	glycosyl hydrolase family 3 protein - _--_ GH3	GH3	carbohydrate metabolic process	-1.08314	0.472
24	maker-contig00004-exonerate_protein2genome-gene-0.59-mRNA-1	extracellular cell wall glucanase crf1 allergen asp f9 - _--_ GH16	GH16	carbohydrate metabolic process	-0.284546	0.821
25	maker-contig00004-exonerate_protein2genome-gene-0.80-mRNA-1	class iii chitinase 2 - _--_ GH18	GH18	carbohydrate metabolic process	0.112367	1.081
26	maker-contig00004-exonerate_protein2genome-gene-6.30-mRNA-1	alpha-l-arabinofuranosidase arf62a EC-3.2.1.55 _--_ GH62	GH62	carbohydrate metabolic process	0.151859	1.111
27	maker-contig00004-exonerate_protein2genome-gene-6.48-mRNA-1	glycosyl hydrolase family 61 protein - _--_ AA9	AA9	carbohydrate metabolic process	-0.72977	0.603
28	maker-contig00004-exonerate_protein2genome-gene-7.100-mRNA-1	alpha-glucosidase precursor EC-3.2.1.20; EC-3.2.1; EC-2.4.1 _--_ GH31	GH31	carbohydrate metabolic process	0.31034	1.24
29	maker-contig00004-exonerate_protein2genome-gene-7.52-mRNA-1	alpha-amylase EC-3.2.1.1; EC-3.2.1 _--_ GH13, CBM20	GH13-CBM20	carbohydrate metabolic process	-0.0513992	0.965
30	maker-contig00004-exonerate_protein2genome-gene-7.72-mRNA-1	alpha- -mannosidase family protein - _--_ GH92	GH92	carbohydrate metabolic process	0.171207	1.126
31	maker-contig00005-exonerate_protein2genome-gene-0.5-mRNA-1	tannase and feruloyl esterase family protein EC-3.1.1.73; EC-3.1.1.1 _--_		carbohydrate binding	0.313826	1.243
32	maker-contig00005-exonerate_protein2genome-gene-1.55-mRNA-1	ferulic acid esterase a - _--_ CBM1, CE1	CE1-CBM1	carbohydrate metabolic process	-0.968605	0.511
33	maker-contig00005-exonerate_protein2genome-gene-1.90-mRNA-1_4	Integrase		Other functions	0.392867	1.313
34	maker-contig00005-exonerate_protein2genome-gene-1.98-mRNA-1	endo- -beta- EC-3.2.1.25; EC-3.2.1.78; EC-3.2.1 _--_ GH5	GH5	carbohydrate metabolic process	-0.258425	0.836
35	maker-contig00005-exonerate_protein2genome-gene-2.10-mRNA-1_1	Beta-hexosaminidase GH20	GH20	carbohydrate metabolic process	0.197865	1.147
36	maker-contig00005-exonerate_protein2genome-gene-2.76-mRNA-1	alpha-l-arabinofuranosidase a EC-3.2.1.55 _--_ GH51	GH51	carbohydrate metabolic process	0.784085	1.722
37	maker-contig00005-exonerate_protein2genome-gene-2.92-mRNA-1	Swollenin		carbohydrate binding	1.02998	2.042
38	maker-contig00005-exonerate_protein2genome-gene-3.16-mRNA-1	exo-beta- - EC-3.2.1.21; EC-3.2.1.39; EC-3.2.1 _--_ GH55	GH55	carbohydrate metabolic process	-2.22432	0.214
39	maker-contig00005-exonerate_protein2genome-gene-3.32-mRNA-1	cell wall - galactomannoprotein		carbohydrate binding	-1.60384	0.329
40	maker-contig00005-exonerate_protein2genome-gene-4.25-mRNA-1	alkaline serine protease EC-3.4.21 _--_		amino acid metabolism	0.67717	1.599
41	maker-contig00005-exonerate_protein2genome-gene-4.57-mRNA-1	Glutaminase GtaA		amino acid metabolism	-0.798366	0.575
42	maker-contig00005-exonerate_protein2genome-gene-6.188-mRNA-1	xylan -beta-xylosidase EC-3.2.1.37 _--_ GH3	GH3	carbohydrate metabolic process	0.498761	1.413
43	maker-contig00005-exonerate_protein2genome-gene-6.197-mRNA-1_1	Glycoside hydrolase family 93 protein	GH93	carbohydrate metabolic process	-0.327348	0.797
44	maker-contig00006-exonerate_protein2genome-gene-0.17-mRNA-1	aspartic-type endopeptidase opsb EC-3.4.23 _--_		amino acid metabolism	-0.518701	0.698
45	maker-contig00006-exonerate_protein2genome-gene-2.24-mRNA-1	lysophospholipase plb1 EC-3.1.1.5; EC-3.1.1; EC-3.1.1.1 _--_		Lipid metabolism	-0.520769	0.697
46	maker-contig00006-exonerate_protein2genome-gene-4.70-mRNA-1	aminopeptidase 2 EC-3.4.11 _--_		amino acid metabolism	-0.131313	0.913
47	maker-contig00006-exonerate_protein2genome-gene-5.81-mRNA-1	cell wall glucanase - _--_ CBM18, GH16	GH16-CBM18	carbohydrate metabolic process	-0.200913	0.87
48	maker-contig00007-exonerate_protein2genome-gene-2.1-mRNA-1_5	Phage portal protein		Other functions	0.927517	1.902
49	maker-contig00007-exonerate_protein2genome-gene-4.121-mRNA-1	DlpA domain protein		Other functions	-0.494109	0.71
50	maker-contig00007-exonerate_protein2genome-gene-4.92-mRNA-1	endo-beta- -glucanase EC-3.2.1.151; EC-3.2.1; EC-3.2.1.4 _--_ GH12	GH12	carbohydrate metabolic process	0.52306	1.437
51	maker-contig00008-exonerate_protein2genome-gene-3.1-mRNA-1	histidine phosphatase superfamily clade-2 EC-3.1; EC-3.1.3.41; EC-3.1.3.2 _--_		amino acid metabolism	-0.77596	0.584
52	maker-contig00008-exonerate_protein2genome-gene-5.150-mRNA-1	glucan endo- -alpha-glucosidase agn1 EC-3.2.1; EC-3.2.1.59 _--_ GH71	GH71	carbohydrate metabolic process	6.32427	80.13
53	maker-contig00008-exonerate_protein2genome-gene-5.162-mRNA-1	glycosyl hydrolase family 18 protein - _--_ GH18	GH18	carbohydrate metabolic process	-0.9771	0.508
54	maker-contig00009-exonerate_protein2genome-gene-0.10-mRNA-1_1	Glucan endo-1,3-beta-glucosidase	GH3	carbohydrate metabolic process	-1.36959	0.387
55	maker-contig00009-exonerate_protein2genome-gene-3.66-mRNA-1	Heat shock chaperonin-binding		Other functions	0.290424	1.223
56	maker-contig00009-exonerate_protein2genome-gene-4.160-mRNA-1	xaa-pro aminopeptidase pepp EC-3.4.11 _--_		amino acid metabolism	0.567545	1.482
57	maker-contig00009-exonerate_protein2genome-gene-4.228-mRNA-1	glucan endo- -alpha-glucosidase agn1 - _--_ GH71	GH71	carbohydrate metabolic process	0.898402	1.864
58	maker-contig00009-exonerate_protein2genome-gene-4.247-mRNA-1	1-phosphatidylinositol phosphodiesterase EC-3.1 _--_		Lipid metabolism	-2.72738	0.151
59	maker-contig00009-exonerate_protein2genome-gene-4.89-mRNA-1	mrna splicing factor rna helicase EC-3.6.1; EC-3.6.1.3; EC-3.6.1.15 _--_		Other functions	0.797428	1.738
60	maker-contig00010-exonerate_protein2genome-gene-1.9-mRNA-1	fructose-bisphosphate class ii EC-4.1.2.13 _--_		carbohydrate binding	-0.265345	0.832
61	maker-contig00010-exonerate_protein2genome-gene-2.14-mRNA-1	endo-beta- -galactanase EC-3.2.1.45 _--_ GH30	GH30	carbohydrate metabolic process	-1.04097	0.486
62	maker-contig00010-exonerate_protein2genome-gene-2.36-mRNA-1	fad-dependent oxidase EC-1.1.1.158 _--_ AA7	AA7	carbohydrate metabolic process	1.85917	3.628
63	maker-contig00010-exonerate_protein2genome-gene-4.35-mRNA-1_4	T-cell surface glycoprotein		Other functions	-1.8997	0.268
64	maker-contig00011-exonerate_protein2genome-gene-0.23-mRNA-1	calnexin precursor - _--_		carbohydrate binding	-0.107803	0.928
65	maker-contig00011-exonerate_protein2genome-gene-0.80-mRNA-1	thioredoxin reductase trr1 EC-1.8.1.9 _--_		Oxidases with other functions	-0.397828	0.759
66	maker-contig00011-exonerate_protein2genome-gene-1.103-mRNA-1	lipase 1 - _--_ CE10	CE10	carbohydrate metabolic process	0.84318	1.794
67	maker-contig00011-exonerate_protein2genome-gene-2.48-mRNA-1	allergenic cerato-platanin asp f13 - _--_		Other functions	-0.177882	0.884
68	maker-contig00011-exonerate_protein2genome-gene-3.42-mRNA-1	multidrug transporter EC-1.13.11 _--_		Other functions	-1.83136	0.281
69	maker-contig00011-exonerate_protein2genome-gene-4.0-mRNA-1	xyloglucanase cel74a - _--_ GH74, GH74, GH74, CBM1	GH74-CBM1	carbohydrate metabolic process	-0.552156	0.682
70	maker-contig00011-exonerate_protein2genome-gene-4.30-mRNA-1	glycoside hydrolase family 11 EC-3.2.1.8 _--_ GH11	GH11	carbohydrate metabolic process	-4.08314	0.059
71	maker-contig00012-exonerate_protein2genome-gene-0.44-mRNA-1	molecular chaperone hsp70 EC-1.3.1.74 _--_		Other functions	3.34227	10.142
72	maker-contig00012-exonerate_protein2genome-gene-1.103-mRNA-1	virulence protein stm3117 - _--_		Other functions	0.799087	1.74
73	maker-contig00012-exonerate_protein2genome-gene-1.39-mRNA-1	alpha-galactosidase d EC-3.2.1.22; EC-3.2.1 _--_ GH27	GH27	carbohydrate metabolic process	0.159629	1.117
74	maker-contig00012-exonerate_protein2genome-gene-2.13-mRNA-1	hypothetical protein TCE0_039f13286 - _--_		Other functions	-0.194295	0.874
75	maker-contig00012-exonerate_protein2genome-gene-2.25-mRNA-1	alpha-amylase a type-3 EC-3.2.1.1; EC-3.2.1 _--_ GH13	GH13	carbohydrate metabolic process	0.219091	1.164
76	maker-contig00012-exonerate_protein2genome-gene-2.40-mRNA-1	glucan -alpha- EC-3.2.1.3; EC-3.2.1 _--_ GH15, CBM20	GH15-CBM20	carbohydrate metabolic process	0.0758749	1.054
77	maker-contig00012-exonerate_protein2genome-gene-2.58-mRNA-1	transcription factor - _--_		Other functions	-2.20423	0.217
78	maker-contig00012-exonerate_protein2genome-gene-2.63-mRNA-1	glucan -alpha-glucosidase EC-3.2.1.3; EC-3.2.1 _--_ GH15, CBM20	GH15-CBM20	carbohydrate metabolic process	-0.28279	0.822
79	maker-contig00012-exonerate_protein2genome-gene-3.114-mRNA-1	pi-plc x domain-containing protein EC-3.1 _--_		Lipid metabolism	-0.260152	0.835
80	maker-contig00012-exonerate_protein2genome-gene-4.113-mRNA-1	cellobiohydrolase i EC-3.2.1.91 _--_ GH7, CBM1	GH7-CBM1	carbohydrate metabolic process	0.140124	1.102
81	maker-contig00012-exonerate_protein2genome-gene-4.76-mRNA-1	acetic acid - _--_ CE3, CBM1	CE3-CBM1	carbohydrate metabolic process	0.260628	1.198
82	maker-contig00013-exonerate_protein2genome-gene-0.40-mRNA-1	cellulase family protein - _--_ GH5	GH5	carbohydrate metabolic process	-1.18442	0.44
83	maker-contig00013-exonerate_protein2genome-gene-1.72-mRNA-1	hypothetical protein TCE0_015r02424 - _--_		Other functions	0.159629	1.117
84	maker-contig00013-exonerate_protein2genome-gene-1.73-mRNA-1_1	Lipase_GDSL domain-containing protein		Other functions	-1.9885	0.252
85	maker-contig00013-exonerate_protein2genome-gene-3.62-mRNA-1	hypothetical protein TCE0_015r02550 EC-3.2.1.22; EC-3.2.1 _--_ GH27, CBM1	GH27-CBM1	carbohydrate metabolic process	-0.946194	0.519
86	maker-contig00013-exonerate_protein2genome-gene-3.69-mRNA-1	hypothetical protein TCE0_015r02553 - _--_ GH43, CBM6	GH43-CBM6	carbohydrate metabolic process	-0.077041	0.948
87	maker-contig00013-exonerate_protein2genome-gene-3.7-mRNA-1	ribose 5-phosphate isomerase a EC-5.3.1.6 _--_		Other functions	-0.248108	0.842
88	maker-contig00014-exonerate_protein2genome-gene-0.47-mRNA-1_1	GPI anchored protein		Other functions	0.68437	1.607
89	maker-contig00014-exonerate_protein2genome-gene-0.5-mRNA-1_1	Endonuclease		Other functions	0.0690147	1.049
90	maker-contig00014-exonerate_protein2genome-gene-1.10-mRNA-1	hypothetical protein TCE0_017f04250 - _--_		Other functions	-1.58208	0.334
91	maker-contig00014-exonerate_protein2genome-gene-2.42-mRNA-1_1	Glycoside hydrolase family 16 protein	GH16	carbohydrate metabolic process	-0.358454	0.78
92	maker-contig00015-exonerate_protein2genome-gene-0.0-mRNA-1	thioredoxin, putative - _--_		Oxidases with other functions	-1.04097	0.486
93	maker-contig00015-exonerate_protein2genome-gene-0.64-mRNA-1_1	Mitochondrial intermediate peptidase		amino acid metabolism	-0.027675	0.981
94	maker-contig00015-exonerate_protein2genome-gene-1.20-mRNA-1	hypothetical protein TCE0_015f01617 - _--_ CE10	CE10	carbohydrate metabolic process	1.15834	2.232
95	maker-contig00015-exonerate_protein2genome-gene-3.38-mRNA-1	glycoside hydrolase family 62 protein EC-3.2.1.55 _--_ GH62	GH62	carbohydrate metabolic process	-0.236164	0.849
96	maker-contig00015-exonerate_protein2genome-gene-4.92-mRNA-1	lactoylglutathione lyase EC-4.4.1.5 _--_		Other functions	-0.413115	0.751
97	maker-contig00016-exonerate_protein2genome-gene-2.47-mRNA-1	beta-galactosidase a EC-3.2.1.23; EC-3.2.1 _--_ GH35	GH35	carbohydrate metabolic process	0.0648829	1.046
98	maker-contig00016-exonerate_protein2genome-gene-2.7-mRNA-1	sun domain protein - _--_ GH132	GH132	carbohydrate metabolic process	0.652601	1.572
99	maker-contig00016-exonerate_protein2genome-gene-3.167-mRNA-1	mannosidase EC-3.2.1.113; EC-3.2.1.24; EC-3.2.1 _--_ GH47	GH47	carbohydrate metabolic process	-2.46594	0.181
100	maker-contig00016-exonerate_protein2genome-gene-3.222-mRNA-1	ame| full=probable xaa-pro aminopeptidase pmaa_074180 ame| full=aminoacylproline aminopeptidase ame| full=prolidase EC-3.4.11 _--_		amino acid metabolism	-2.62593	0.162
101	maker-contig00017-exonerate_protein2genome-gene-0.8-mRNA-1	carboxypeptidase y like a EC-3.4.21; EC-3.4.16 _--_		amino acid metabolism	0.506907	1.421
102	maker-contig00017-exonerate_protein2genome-gene-1.82-mRNA-1	amidase family protein EC-3.5.1.4 _--_		amino acid metabolism	0.616358	1.533
103	maker-contig00017-exonerate_protein2genome-gene-2.58-mRNA-1_1	Beta-mannosidase GH2	GH2	carbohydrate metabolic process	-0.16004	0.895
104	maker-contig00017-exonerate_protein2genome-gene-2.5-mRNA-1	sphingomyelin phosphodiesterase b EC-3.1; EC-3.1.4.12; EC-3.1.1 _--_		Lipid metabolism	1.68975	3.226
105	maker-contig00017-exonerate_protein2genome-gene-2.95-mRNA-1_1	Beta-glucosidase GH3	GH3	carbohydrate metabolic process	-0.510457	0.702
106	maker-contig00018-exonerate_protein2genome-gene-2.30-mRNA-1	Carbohydrate-binding domain, family 9-like		carbohydrate binding	2.33428	5.043
107	maker-contig00018-exonerate_protein2genome-gene-3.53-mRNA-1_1	Purple acid phosphatase		Other functions	1.68751	3.221
108	maker-contig00018-exonerate_protein2genome-gene-3.7-mRNA-1	hemolytic phospholipase c - _--_		Other functions	-0.698998	0.616
109	maker-contig00019-exonerate_protein2genome-gene-0.23-mRNA-1_1	Galactan 1,3-beta-galactosidase GH43	GH43	carbohydrate metabolic process	0.786596	1.725
110	maker-contig00019-exonerate_protein2genome-gene-1.69-mRNA-1	glycoside hydrolase family 79 protein - _--_ GH79	GH79	carbohydrate metabolic process	-1.37707	0.385
111	maker-contig00020-exonerate_protein2genome-gene-1.98-mRNA-1	hypothetical protein TCE0_013f01057 - _--_ CE10	CE10	carbohydrate metabolic process	-0.347399	0.786
112	maker-contig00020-exonerate_protein2genome-gene-2.23-mRNA-1	choline dehydrogenase - _--_ AA3	AA3	carbohydrate metabolic process	-2.152	0.225
113	maker-contig00020-exonerate_protein2genome-gene-3.18-mRNA-1	phosphatidylglycerol specific phospholipase EC-3.1; EC-3.1.4.3; EC-3.1.1 _--_		Lipid metabolism	-0.477944	0.718
114	maker-contig00021-exonerate_protein2genome-gene-1.20-mRNA-1_4	Uncharacterized protein		Other functions	-1.18442	0.44
115	maker-contig00021-exonerate_protein2genome-gene-2.102-mRNA-1	hydrophobic surface binding protein a - _--_		carbohydrate binding	0.651683	1.571
116	maker-contig00022-exonerate_protein2genome-gene-0.79-mRNA-1	glycoside hydrolase family 11 protein - _--_ GH11	GH11	carbohydrate metabolic process	0.778209	1.715
117	maker-contig00022-exonerate_protein2genome-gene-0.7-mRNA-1_1	Protein kinase domain-containing protein		Other functions	-1.90509	0.267
118	maker-contig00022-exonerate_protein2genome-gene-2.37-mRNA-1	aspartic endopeptidase pep2 EC-3.4.23 _--_		amino acid metabolism	-1.13289	0.456
119	maker-contig00022-exonerate_protein2genome-gene-2.75-mRNA-1_1	Transthyretin domain protein		Other functions	-1.62593	0.324
120	maker-contig00022-exonerate_protein2genome-gene-3.22-mRNA-1	beta-1,3-glucanosyltransferase GH72	GH72	carbohydrate metabolic process	-0.0247367	0.983
121	maker-contig00022-exonerate_protein2genome-gene-3.24-mRNA-1	aldose -1-epimerase		carbohydrate binding	-1.55216	0.341
122	maker-contig00024-exonerate_protein2genome-gene-0.13-mRNA-1	achain native structure of beta-galactosidase from penicillium EC-3.2.1.23; EC-3.2.1 _--_ GH35	GH35	carbohydrate metabolic process	-0.011588	0.992
123	maker-contig00024-exonerate_protein2genome-gene-0.17-mRNA-1	ame| full=probable beta-galactosidase a ame| full=lactase a flags| precursor EC-3.2.1.23; EC-3.2.1 _--_ GH35	GH35	carbohydrate metabolic process	1.59264	3.016
124	maker-contig00024-exonerate_protein2genome-gene-0.29-mRNA-1_1	Glycosyl hydrolase (GH3)	GH3	carbohydrate metabolic process	0.293959	1.226
125	maker-contig00024-exonerate_protein2genome-gene-1.36-mRNA-1	ame| full=beta-glucuronidase short= ase ame| full=beta-d-glucuronoside glucuronosohydrolase flags| precursor - _--_ GH79	GH79	carbohydrate metabolic process	-0.736966	0.6
126	maker-contig00024-exonerate_protein2genome-gene-2.80-mRNA-1_1	Uncharacterized protein		Other functions	-0.438307	0.738
127	maker-contig00024-exonerate_protein2genome-gene-3.92-mRNA-1	glucan -beta-glucosidase EC-3.2.1.21; EC-3.2.1.58; EC-3.2.1 _--_ GH55	GH55	carbohydrate metabolic process	0.0827026	1.059
128	maker-contig00025-exonerate_protein2genome-gene-0.32-mRNA-1_1	6,7-dimethyl-8-ribityllumazine synthase		Other functions	-1.94898	0.259
129	maker-contig00025-exonerate_protein2genome-gene-1.64-mRNA-1	alpha- -glucanase - _--_ GH71, CBM24	GH71-CBM24	carbohydrate metabolic process	1.44255	2.718
130	maker-contig00025-exonerate_protein2genome-gene-2.66-mRNA-1	allergen asp f 4 - _--_		Other functions	-2.35845	0.195
131	maker-contig00026-exonerate_protein2genome-gene-2.30-mRNA-1	extracellular exo- EC-3.2.1.67; EC-3.2.1.15 _--_ GH28	GH28	carbohydrate metabolic process	-0.0831412	0.944
132	maker-contig00026-exonerate_protein2genome-gene-2.46-mRNA-1_1	endoglucanase 5	GH5-CBM1	carbohydrate metabolic process	-0.621488	0.65
133	maker-contig00027-exonerate_protein2genome-gene-2.48-mRNA-1_1	Peptidase_S9 domain-containing protei		amino acid metabolism	-0.367732	0.775
134	maker-contig00028-exonerate_protein2genome-gene-2.37-mRNA-1	cytochrome c - _--_		Oxidases with other functions	-0.395929	0.76
135	maker-contig00028-exonerate_protein2genome-gene-2.59-mRNA-1_1	Glucan endo-1,3-alpha-glucosidase	GH71	carbohydrate metabolic process	1.35219	2.553
136	maker-contig00029-exonerate_est2genome-gene-0.1-mRNA-1_1	Polyadenylate-binding protein		Other functions	0.27023	1.206
137	maker-contig00030-exonerate_protein2genome-gene-0.45-mRNA-1	pectate lyase EC-4.2.2.10 _--_ PL1	PL1	carbohydrate metabolic process	-0.21424	0.862
138	maker-contig00030-exonerate_protein2genome-gene-1.12-mRNA-1	glycine-rich rna-binding - _--_		Other functions	1.06143	2.087
139	maker-contig00031-exonerate_protein2genome-gene-0.21-mRNA-1_5	Multidrug resistance protein		Other functions	0.225275	1.169
140	maker-contig00031-exonerate_protein2genome-gene-1.39-mRNA-1	alanine-glyoxylate transaminase - _--_		amino acid metabolism	0.187768	1.139
141	maker-contig00032-exonerate_protein2genome-gene-1.73-mRNA-1_1	maker-contig00032-exonerate_protein2genome-gene-1.73-mRNA-1_1_beta-glucosidase (GH1)	GH1	carbohydrate metabolic process	0.117695	1.085
142	maker-contig00033-exonerate_protein2genome-gene-2.27-mRNA-1_5	Uncharacterized protein		Other functions	-1.02915	0.49
143	maker-contig00034-exonerate_protein2genome-gene-0.23-mRNA-1	gpi anchored endo- -beta- - _--_ GH16	GH16	carbohydrate metabolic process	1.86076	3.632
144	maker-contig00034-exonerate_protein2genome-gene-2.61-mRNA-1	Allantoicase		Other functions	1.55925	2.947
145	maker-contig00035-exonerate_protein2genome-gene-1.82-mRNA-1	bifunctional catalase-peroxidase cat2 EC-1.11.1.7; EC-1.11.1.6 _--_ AA2, AA2	AA2	carbohydrate metabolic process	-1.58641	0.333
146	maker-contig00035-exonerate_protein2genome-gene-2.46-mRNA-1	endo-beta- -glucanase cel5a - _--_ CBM1, GH5	GH5-CBM1	carbohydrate metabolic process	0.180148	1.133
147	maker-contig00035-exonerate_protein2genome-gene-2.65-mRNA-1	fungistatic metabolite EC-1.11.1.7 _--_ AA2	AA2	carbohydrate metabolic process	0.250962	1.19
148	maker-contig00035-exonerate_protein2genome-gene-2.66-mRNA-1_1	maker-contig00035-exonerate_protein2genome-gene-2.66-mRNA-1_1_wsc domain containing protein	AA5	carbohydrate metabolic process	0.00144197	1.001
149	maker-contig00037-exonerate_protein2genome-gene-0.55-mRNA-1	class v EC-3.2.1.14 _--_ GH18	GH18	carbohydrate metabolic process	-1.62149	0.325
150	maker-contig00037-exonerate_protein2genome-gene-1.15-mRNA-1	dutp diphosphatase EC-3.6.1.23; EC-3.6.1; EC-3.6.1.19 _--_		Other functions	0.295135	1.227
151	maker-contig00037-exonerate_protein2genome-gene-1.49-mRNA-1	unsaturated rhamnogalacturonyl hydrolase - _--_ GH105	GH105	carbohydrate metabolic process	0.370722	1.293
152	maker-contig00037-exonerate_protein2genome-gene-1.51-mRNA-1	polysaccharide lyase family 1 protein - _--_ PL1	PL1	carbohydrate metabolic process	1.06557	2.093
153	maker-contig00037-exonerate_protein2genome-gene-1.53-mRNA-1	cellobiohydrolase ii - _--_ CBM1, GH6	GH6-CBM1	carbohydrate metabolic process	-0.867752	0.548
154	maker-contig00037-exonerate_protein2genome-gene-1.73-mRNA-1	mannan endo- -alpha-mannosidase dcw1 EC-3.2.1.101; EC-3.2.1.24; EC-3.2.1 _--_ GH76	GH76	carbohydrate metabolic process	0.356144	1.28
155	maker-contig00037-exonerate_protein2genome-gene-2.5-mRNA-1	extracellular dihydrogeodin oxidase - Multicopper oxidase_--_		Oxidases with other functions	1.18142	2.268
156	maker-contig00038-exonerate_protein2genome-gene-1.28-mRNA-1_6	Uncharacterized protein		Other functions	-0.657445	0.634
157	maker-contig00038-exonerate_protein2genome-gene-2.76-mRNA-1_1	Carboxypeptidase		amino acid metabolism	-0.37146	0.773
158	maker-contig00038-exonerate_protein2genome-gene-2.79-mRNA-1_1	Alpha-glucosidase GH31	GH31	carbohydrate metabolic process	0.350497	1.275
159	maker-contig00039-exonerate_protein2genome-gene-0.39-mRNA-1	swollenin swo - _--_		carbohydrate binding	-0.788365	0.579
160	maker-contig00039-exonerate_protein2genome-gene-2.44-mRNA-1	glucan 1,4-alpha-glucosidase GH31	GH31	carbohydrate metabolic process	-1.25498	0.419
161	maker-contig00040-exonerate_protein2genome-gene-0.38-mRNA-1	glycosyl hydrolase family 3 beta-glucosidase bgl3b EC-3.2.1.21; EC-3.2.1 _--_ GH3	GH3	carbohydrate metabolic process	-0.0649175	0.956
162	maker-contig00040-exonerate_protein2genome-gene-1.33-mRNA-1	Carbohydrate-binding module family 52 protein		carbohydrate binding	1.27501	2.42
163	maker-contig00041-exonerate_protein2genome-gene-1.36-mRNA-1	class iii chitinase - _--_ GH18, CBM19	GH18-CBM19	carbohydrate metabolic process	2.30976	4.958
164	maker-contig00041-exonerate_protein2genome-gene-1.86-mRNA-1	endo- -beta- EC-3.2.1.8 _--_ GH10, CBM1	GH10-CBM1	carbohydrate metabolic process	-0.305788	0.809
165	maker-contig00042-exonerate_protein2genome-gene-1.114-mRNA-1	xyloglucan-specific endo-beta- -glucanase a EC-3.2.1.151; EC-3.2.1; EC-3.2.1.4 _--_ GH12	GH12	carbohydrate metabolic process	-0.504305	0.705
166	maker-contig00042-exonerate_protein2genome-gene-1.32-mRNA-1_1	Beta-glucosidase (GH3)	GH3	carbohydrate metabolic process	0.275007	1.21
167	maker-contig00043-exonerate_protein2genome-gene-0.56-mRNA-1	conidial hydrophobin hyp1 - _--_		carbohydrate binding	-0.176251	0.885
168	maker-contig00043-exonerate_protein2genome-gene-0.9-mRNA-1	class iii chitinase 1 - _--_ GH18	GH18	carbohydrate metabolic process	-2.07704	0.237
169	maker-contig00043-exonerate_protein2genome-gene-1.174-mRNA-1	beta- -glucanosyltransferase - _--_ GH72, CBM43	GH72-CBM43	carbohydrate metabolic process	0.045443	1.032
170	maker-contig00044-exonerate_protein2genome-gene-0.89-mRNA-1_1	Peptidase S10, serine carboxypeptidase		amino acid metabolism	-0.471929	0.721
171	maker-contig00044-exonerate_protein2genome-gene-1.10-mRNA-1	4-aminobutyrate transaminase EC-2.6.1.19 _--_		amino acid metabolism	0.740712	1.671
172	maker-contig00045-exonerate_protein2genome-gene-1.131-mRNA-1_1	ABC-2 type transporter		Other functions	-0.210897	0.864
173	maker-contig00045-exonerate_protein2genome-gene-1.133-mRNA-1	isoamyl alcohol EC-1.1.1.158 _--_ AA7	AA7	carbohydrate metabolic process	0.689746	1.613
174	maker-contig00046-exonerate_protein2genome-gene-0.5-mRNA-1	pentatricopeptide repeat protein - _--_		Other functions	0.041243	1.029
175	maker-contig00046-exonerate_protein2genome-gene-1.128-mRNA-1	hypothetical protein TCE0_044r17570 - _--_		Other functions	0.620117	1.537
176	maker-contig00047-exonerate_protein2genome-gene-0.43-mRNA-1	protein disulfide-isomerase - _--_		Oxidases with other functions	-0.286304	0.82
177	maker-contig00047-exonerate_protein2genome-gene-0.53-mRNA-1	acetyl xylan esterase EC-3.1.1.72; EC-3.1.1.1 _--_ CE5, CBM1	CE5-CBM1	carbohydrate metabolic process	-0.50226	0.706
178	maker-contig00047-exonerate_protein2genome-gene-1.3-mRNA-1	1,3-betaglucanosyltransferase Gel2 GH72	GH72	carbohydrate metabolic process	0.769772	1.705
179	maker-contig00047-exonerate_protein2genome-gene-1.8-mRNA-1_1	Aldehyde dehydrogenase		Oxidases with other functions	-0.72977	0.603
180	maker-contig00048-exonerate_protein2genome-gene-0.84-mRNA-1_1	Endonuclease/exonuclease/phosphatase		Other functions	-0.304006	0.81
181	maker-contig00048-exonerate_protein2genome-gene-1.122-mRNA-1_1	Feruloyl esterase B		carbohydrate binding	-0.668868	0.629
182	maker-contig00048-exonerate_protein2genome-gene-1.138-mRNA-1	endo- -beta-xylanase a EC-3.2.1.8 _--_ GH11, CBM1	GH11-CBM1	carbohydrate metabolic process	-0.488026	0.713
183	maker-contig00048-exonerate_protein2genome-gene-1.66-mRNA-1	duf1237 domain protein - _--_ GH125	GH125	carbohydrate metabolic process	-0.0528949	0.964
184	maker-contig00048-exonerate_protein2genome-gene-1.96-mRNA-1	cyanate hydratase EC-4.2.1.104 _--_		Other functions	-0.226004	0.855
185	maker-contig00051-exonerate_protein2genome-gene-0.77-mRNA-1	para-nitrobenzyl esterase - _--_ CE10	CE10	carbohydrate metabolic process	-0.657445	0.634
186	maker-contig00051-exonerate_protein2genome-gene-1.59-mRNA-1_6	Uncharacterized protein		Other functions	0.0758749	1.054
187	maker-contig00051-exonerate_protein2genome-gene-1.88-mRNA-1	gpi anchored Cell wall beta-glucan synthesis		Lipid metabolism	-0.943416	0.52
188	maker-contig00052-exonerate_protein2genome-gene-1.137-mRNA-1_2	S-adenosyl-L-homocysteine hydrolase		amino acid metabolism	-2.4344	0.185
189	maker-contig00053-exonerate_protein2genome-gene-1.6-mRNA-1	genome polyprotein - _--_ GH127	GH127	carbohydrate metabolic process	1.2135	2.319
190	maker-contig00054-exonerate_protein2genome-gene-1.129-mRNA-1_1	Hypothetical Protein		Lipid metabolism	-0.717857	0.608
191	maker-contig00054-exonerate_protein2genome-gene-1.59-mRNA-1	rhamnogalacturonase a EC-3.2.1.15 _--_ GH28	GH28	carbohydrate metabolic process	-0.878321	0.544
192	maker-contig00055-exonerate_protein2genome-gene-0.79-mRNA-1	type b - _--_ CE10	CE10	carbohydrate metabolic process	0.848798	1.801
193	maker-contig00055-exonerate_protein2genome-gene-1.5-mRNA-1_1	Phenazine biosynthesis-like protein		Other functions	4.71425	26.25
194	maker-contig00056-exonerate_protein2genome-gene-1.100-mRNA-1	reticuline oxidase-like protein EC-1.1.1.158 _--_ AA7	AA7	carbohydrate metabolic process	-1.93236	0.262
195	maker-contig00056-exonerate_protein2genome-gene-1.8-mRNA-1_1	Alpha-1,2-mannosidase GH92	GH92	carbohydrate metabolic process	-0.617056	0.652
196	maker-contig00059-exonerate_protein2genome-gene-1.55-mRNA-1	ame| full=dextranase ame| full=alpha- -glucan-6-glucanohydrolase flags| precursor EC-3.2.1.11 _--_ GH49	GH49	carbohydrate metabolic process	3.52005	11.472
197	maker-contig00061-exonerate_protein2genome-gene-1.39-mRNA-1	bnr asp-box repeat domain protein - _--_ GH93	GH93	carbohydrate metabolic process	1.91227	3.764
198	maker-contig00062-exonerate_est2genome-gene-0.2-mRNA-1_1	NmrA domain-containing protein		Other functions	-0.9771	0.508
199	maker-contig00062-exonerate_protein2genome-gene-0.106-mRNA-1_1	Alpha-amylase GH13-CBM20	GH13-CBM20	carbohydrate metabolic process	0.411426	1.33
200	maker-contig00062-exonerate_protein2genome-gene-0.34-mRNA-1	fad dependent EC-1.1.1.158 _--_ AA7	AA7	carbohydrate metabolic process	-0.664288	0.631
201	maker-contig00063-exonerate_protein2genome-gene-0.135-mRNA-1	1,3-beta-glucanosyltransferase (GH72)	GH72	carbohydrate metabolic process	0.482332	1.397
202	maker-contig00063-exonerate_protein2genome-gene-0.50-mRNA-1	fumarylacetoacetate hydrolase family protein - _--_		Other functions	0.616358	1.533
203	maker-contig00064-exonerate_protein2genome-gene-0.21-mRNA-1	aromatic ring-opening dioxygenase - _--_		Oxidases with other functions	-0.58208	0.668
204	maker-contig00064-exonerate_protein2genome-gene-0.26-mRNA-1	endo-beta- -glucanase cel7b - _--_ GH7, CBM1	GH7-CBM1	carbohydrate metabolic process	-0.104697	0.93
205	maker-contig00064-exonerate_protein2genome-gene-0.60-mRNA-1_1	Beta-xylosidase GH5	GH5	carbohydrate metabolic process	3.07382	8.42
206	maker-contig00066-exonerate_protein2genome-gene-0.3-mRNA-1_1	Endo-1,4-beta-mannosidase GH5	GH5	carbohydrate metabolic process	-2.20423	0.217
207	maker-contig00067-exonerate_protein2genome-gene-0.93-mRNA-1	lactoylglutathione lyase - _--_		Other functions	2.09187	4.263
208	maker-contig00068-exonerate_protein2genome-gene-0.36-mRNA-1	fungal alpha-l- EC-3.2.1.55 _--_ GH54, CBM42	GH54-CBM42	carbohydrate metabolic process	-0.0800879	0.946
209	maker-contig00068-exonerate_protein2genome-gene-0.63-mRNA-1	alpha beta-glucosidase agdc EC-3.2.1.20; EC-3.2.1 _--_ GH31	GH31	carbohydrate metabolic process	-0.630394	0.646
210	maker-contig00068-exonerate_protein2genome-gene-0.8-mRNA-1	hypothetical protein TCE0_011f00638 - _--_ GH93	GH93	carbohydrate metabolic process	1.17121	2.252
211	maker-contig00069-exonerate_protein2genome-gene-0.5-mRNA-1_1	maker-contig00069-exonerate_protein2genome-gene-0.5-mRNA-1_1 Beta glucosidase	GH3	carbohydrate metabolic process	-0.621488	0.65
212	maker-contig00070-exonerate_protein2genome-gene-0.119-mRNA-1_1	GMC oxidoreductase		Oxidases with other functions	1.61918	3.072
213	maker-contig00070-exonerate_protein2genome-gene-0.125-mRNA-1_1	FAD-binding PCMH-type domain-containing protein		Oxidases with other functions	0.316146	1.245
214	maker-contig00073-exonerate_protein2genome-gene-0.124-mRNA-1	protein disulfide isomerase EC-5.3.4.1 _--_		Oxidases with other functions	-3.47393	0.09
215	maker-contig00073-exonerate_protein2genome-gene-0.77-mRNA-1_1	Serine carboxypeptidase		amino acid metabolism	1.44573	2.724
216	maker-contig00074-exonerate_protein2genome-gene-0.133-mRNA-1_1	alpha-L-arabinofuranosidase activity GH51-CBM42	GH51-CBM42	carbohydrate metabolic process	0.733788	1.663
217	maker-contig00074-exonerate_protein2genome-gene-0.145-mRNA-1	gpi-anchored cell wall organization protein ecm33 - _--_		Other functions	-1.8625	0.275
218	maker-contig00077-exonerate_protein2genome-gene-0.106-mRNA-1_6	Peptidase_M48 domain-containing protein		amino acid metabolism	2.9222	7.58
219	maker-contig00078-exonerate_protein2genome-gene-0.30-mRNA-1_1	Putative glycosyl hydrolase family 16	GH16	carbohydrate metabolic process	0.485427	1.4
220	maker-contig00079-exonerate_protein2genome-gene-0.41-mRNA-1	ubiquitin-40s ribosomal protein s27a - _--_		Other functions	0.676267	1.598
221	maker-contig00079-exonerate_protein2genome-gene-0.78-mRNA-1_1	Glutathione S-transferase GstA		Other functions	2.21754	4.651
222	maker-contig00080-exonerate_protein2genome-gene-0.55-mRNA-1	3-isopropylmalate dehydrogenase leu2a EC-1.1.1.85 _--_		Oxidases with other functions	1.37907	2.601
223	maker-contig00082-exonerate_protein2genome-gene-0.106-mRNA-1	cutinase EC-3.1.1.74; EC-3.1.1.1 _--_ CE5	CE5	carbohydrate metabolic process	1.58496	3
224	maker-contig00084-exonerate_protein2genome-gene-0.91-mRNA-1	Lactonase_protein serp1457 - _--_		Other functions	-2.48197	0.179
225	maker-contig00085-exonerate_protein2genome-gene-0.76-mRNA-1	ML domain-containing protein		Lipid metabolism	1.57289	2.975
226	maker-contig00087-exonerate_protein2genome-gene-0.10-mRNA-1	pectinesterase a EC-3.1.1.11; EC-3.1.1.1 _--_ CE8	CE8	carbohydrate metabolic process	-0.140826	0.907
227	maker-contig00087-exonerate_protein2genome-gene-0.17-mRNA-1	Cytochrome c oxidase copper chaperone		Other functions	0.836732	1.786
228	maker-contig00088-exonerate_protein2genome-gene-0.122-mRNA-1	Extracelular serine carboxypeptidase		amino acid metabolism	0.0976108	1.07
229	maker-contig00091-exonerate_protein2genome-gene-0.48-mRNA-1_1	Aspartic-type endopeptidase		amino acid metabolism	0.265437	1.202
230	maker-contig00093-exonerate_protein2genome-gene-0.51-mRNA-1	exo-beta- - EC-3.2.1.21; EC-3.2.1.58; EC-3.2.1 _--_ GH55	GH55	carbohydrate metabolic process	-1.13289	0.456
231	maker-contig00094-exonerate_protein2genome-gene-0.18-mRNA-1_1	maker-contig00094-exonerate_protein2genome-gene-0.18-mRNA-1_1_Arabinogalactan endo-beta-1,4-galactanase	GH53	carbohydrate metabolic process	-3.07097	0.119
232	maker-contig00094-exonerate_protein2genome-gene-0.70-mRNA-1	mycelial catalase cat1 EC-1.11.1.7; EC-1.11.1.6 _--_		Oxidases with other functions	-1.21759	0.43
233	maker-contig00094-exonerate_protein2genome-gene-0.81-mRNA-1	beta-glucosidase g EC-3.2.1.21; EC-3.2.1 _--_ GH3	GH3	carbohydrate metabolic process	0.586885	1.502
234	maker-contig00095-exonerate_protein2genome-gene-0.55-mRNA-1_2	Endo-1,4-beta-xylanase C	GH11	carbohydrate metabolic process	-0.132894	0.912
235	maker-contig00103-exonerate_protein2genome-gene-0.20-mRNA-1	Peptide hydrolase		amino acid metabolism	0.625738	1.543
236	maker-contig00104-exonerate_protein2genome-gene-0.20-mRNA-1	endo-beta- -xylanase EC-3.2.1.45 _--_ GH30, CBM1	GH30-CBM1	carbohydrate metabolic process	1.07724	2.11
237	maker-contig00104-exonerate_protein2genome-gene-0.23-mRNA-1	extracellular glycosyl hydrolase EC-3.2.1.55 _--_ CBM1, GH62	GH62-CBM1	carbohydrate metabolic process	-0.428566	0.743
238	maker-contig00105-exonerate_protein2genome-gene-0.11-mRNA-1	proline iminopeptidase - _--_		amino acid metabolism	1.26664	2.406
239	maker-contig00105-exonerate_protein2genome-gene-0.26-mRNA-1	isoamyl alcohol oxidase EC-1.1.1.158 _--_ AA7	AA7	carbohydrate metabolic process	0.405992	1.325
240	maker-contig00106-exonerate_protein2genome-gene-0.28-mRNA-1_3	GPI-anchored cell wall beta-1,3-endoglucanase (GH17)	GH17	carbohydrate metabolic process	0.345964	1.271
241	maker-contig00108-exonerate_protein2genome-gene-0.76-mRNA-1	rhamnogalacturonan acetylesterase - _--_ CE12	CE12	carbohydrate metabolic process	-1.72738	0.302
242	maker-contig00109-exonerate_protein2genome-gene-0.47-mRNA-1_1	Alpha-trehalose glucohydrolase TreA GH65	GH65	carbohydrate metabolic process	0.876566	1.836
243	maker-contig00110-exonerate_protein2genome-gene-0.35-mRNA-1	extracellular exo- EC-3.2.1.15 _--_ GH28	GH28	carbohydrate metabolic process	0.0482362	1.034
244	maker-contig00116-exonerate_protein2genome-gene-0.6-mRNA-1	beta-fructofuranosidase EC-3.2.1.65 _--_ GH32	GH32	carbohydrate metabolic process	-0.293359	0.816
245	maker-contig00118-exonerate_protein2genome-gene-0.12-mRNA-1	conserved fungal protein - _--_		Other functions	-1.78091	0.291
246	maker-contig00124-exonerate_protein2genome-gene-0.48-mRNA-1	glycoside family 35 EC-3.2.1.23; EC-3.2.1 _--_ GH35	GH35	carbohydrate metabolic process	1.64108	3.119
247	maker-contig00129-exonerate_protein2genome-gene-0.4-mRNA-1	beta- -glucanase EC-3.2.1.75; EC-3.2.1.21; EC-3.2.1.45; EC-3.2.1 _--_ GH30	GH30	carbohydrate metabolic process	-1.00868	0.497
248	maker-contig00132-exonerate_protein2genome-gene-0.8-mRNA-1	endo- -beta- EC-3.2.1.8 _--_ GH11, CBM1	GH11-CBM1	carbohydrate metabolic process	-0.300448	0.812
249	maker-contig00137-exonerate_protein2genome-gene-0.7-mRNA-1	glycosyl hydrolase family 3 beta-xylosidase bxy3a - _--_ GH3	GH3	carbohydrate metabolic process	1.28747	2.441
250	maker-contig00140-exonerate_protein2genome-gene-0.2-mRNA-1	endo- -beta-xylanase a EC-3.2.1.8 _--_ GH11	GH11	carbohydrate metabolic process	-0.360305	0.779
251	maker-contig00141-exonerate_protein2genome-gene-0.2-mRNA-1_1	Immunoglobulin E- glycosyl hydrolase 5	GH5	carbohydrate metabolic process	-4.1078	0.058
252	maker-contig00146-exonerate_protein2genome-gene-0.18-mRNA-1_1	Mitochondrial glycoprotein		Other functions	0.0370307	1.026
253	maker-contig00151-exonerate_protein2genome-gene-0.2-mRNA-1_1	Carboxylic ester hydrolase		Other functions	1.9668	3.909
254	maker-contig00153-exonerate_protein2genome-gene-0.22-mRNA-1	alpha-glucuronidase precursor EC-3.2.1.139 _--_ GH67	GH67	carbohydrate metabolic process	1.27322	2.417
255	maker-contig00154-exonerate_protein2genome-gene-0.0-mRNA-1	carbohydrate-binding module family 1 protein EC-3.2.1.55; EC-3.2.1.37 _--_ GH54, CBM1	GH54-CBM1	carbohydrate metabolic process	-0.659723	0.633
256	maker-contig00194-exonerate_protein2genome-gene-0.12-mRNA-1_1	Uncharacterized protein		Oxidases with other functions	2.12433	4.36
257	maker-contig00219-exonerate_protein2genome-gene-0.0-mRNA-1	pectate lyase a - _--_ PL1	PL1	carbohydrate metabolic process	0.412511	1.331
258	maker-contig00222-exonerate_protein2genome-gene-0.3-mRNA-1_1	Chitinase Glyco_18 domain-containing protein	GH18	carbohydrate metabolic process	-0.475936	0.719
259	P02858	Glycinin G4 OS=Glycine max OX=3847 GN=GY4 PE=1 SV=2		carbohydrate binding	0.109695	1.079
260	P0DO16	Beta-conglycinin alpha subunit 1 OS=Glycine max OX=3847 GN=CG-3 PE=1 SV=1		Other functions	-3.81604	0.071
261	Q02257	Junction plakoglobin OS=Mus musculus OX=10090 GN=Jup PE=1 SV=3		Other functions	-2.39593	0.19

## Sheet: Fold change (25 gL) 
	Accession	Description	CAZY	Function	Log2 Fold change	Actual Fold change (abundance ratio)
1	maker-contig00001-exonerate_protein2genome-gene-1.101-mRNA-1	autophagic serine protease alp2 EC-3.4.21 _--_		amino acid metabolism	-3.62593	0.081
2	maker-contig00001-exonerate_protein2genome-gene-1.31-mRNA-1_3	maker-contig00001-exonerate_protein2genome-gene-1.31-mRNA-1_3		Other functions	-0.53952	0.688
3	maker-contig00001-exonerate_protein2genome-gene-1.49-mRNA-1	Superoxide dismutase		Oxidases with other functions	-0.318326	0.802
4	maker-contig00001-exonerate_protein2genome-gene-11.72-mRNA-1	beta-glucosidase EC-3.2.1.21; EC-3.2.1 _--_ GH3	GH3	carbohydrate metabolic process	0.132248	1.096
5	maker-contig00001-exonerate_protein2genome-gene-5.82-mRNA-1	aspartic endopeptidase EC-3.4.23 _--_		amino acid metabolism	-2.00578	0.249
6	maker-contig00001-exonerate_protein2genome-gene-6.92-mRNA-1	Nucleosome assembly protein (NAP) family protein - _--_		Other functions	-1.59946	0.33
7	maker-contig00001-exonerate_protein2genome-gene-7.110-mRNA-1	hypothetical protein TCE0_018f05417 - _--_		Other functions	-3.09542	0.117
8	maker-contig00001-exonerate_protein2genome-gene-7.121-mRNA-1	alpha-galactosidase EC-3.2.1.22; EC-3.2.1 _--_ GH27	GH27	carbohydrate metabolic process	-2.14561	0.226
9	maker-contig00001-exonerate_protein2genome-gene-8.0-mRNA-1	hypothetical protein TCE0_018r05396 - _--_		Other functions	-3	0.125
10	maker-contig00001-exonerate_protein2genome-gene-9.7-mRNA-1	cell wall glycosyl hydrolase - _--_ GH105	GH105	carbohydrate metabolic process	-0.588574	0.665
11	maker-contig00002-exonerate_protein2genome-gene-3.46-mRNA-1	xylosidase glycosyl - _--_ GH43	GH43	carbohydrate metabolic process	-3.75633	0.074
12	maker-contig00002-exonerate_protein2genome-gene-5.32-mRNA-1	endoglucanase e - _--_ CBM1, CE2	CE2-CBM1	carbohydrate metabolic process	-1.88364	0.271
13	maker-contig00003-exonerate_protein2genome-gene-2.17-mRNA-1	hypothetical protein TCE0_034r11968 EC-3.2.1.165 _--_ GH2	GH2	carbohydrate metabolic process	0.21661	1.162
14	maker-contig00003-exonerate_protein2genome-gene-4.81-mRNA-1	IgE-binding protein		carbohydrate binding	-1.77103	0.293
15	maker-contig00003-exonerate_protein2genome-gene-5.0-mRNA-1_1	Putative Beta-xylosidase GH5	GH5	carbohydrate metabolic process	-0.982791	0.506
16	maker-contig00003-exonerate_protein2genome-gene-5.3-mRNA-1	glycosyl hydrolase family 43 protein - _--_ GH43	GH43	carbohydrate metabolic process	-2.27928	0.206
17	maker-contig00003-exonerate_protein2genome-gene-5.44-mRNA-1	exoinulinase - _--_ GH32	GH32	carbohydrate metabolic process	-2.38082	0.192
18	maker-contig00003-exonerate_protein2genome-gene-5.49-mRNA-1	glycosyl hydrolase family 3 protein - _--_ GH3	GH3	carbohydrate metabolic process	-2.67116	0.157
19	maker-contig00004-exonerate_protein2genome-gene-0.59-mRNA-1	extracellular cell wall glucanase crf1 allergen asp f9 - _--_ GH16	GH16	carbohydrate metabolic process	-2.01159	0.248
20	maker-contig00004-exonerate_protein2genome-gene-0.80-mRNA-1	class iii chitinase 2 - _--_ GH18	GH18	carbohydrate metabolic process	-1.42275	0.373
21	maker-contig00004-exonerate_protein2genome-gene-6.30-mRNA-1	alpha-l-arabinofuranosidase arf62a EC-3.2.1.55 _--_ GH62	GH62	carbohydrate metabolic process	-5.44222	0.023
22	maker-contig00004-exonerate_protein2genome-gene-6.48-mRNA-1	glycosyl hydrolase family 61 protein - _--_ AA9	AA9	carbohydrate metabolic process	-3.27928	0.103
23	maker-contig00004-exonerate_protein2genome-gene-7.100-mRNA-1	alpha-glucosidase precursor EC-3.2.1.20; EC-3.2.1; EC-2.4.1 _--_ GH31	GH31	carbohydrate metabolic process	-2.42663	0.186
24	maker-contig00004-exonerate_protein2genome-gene-7.52-mRNA-1	alpha-amylase EC-3.2.1.1; EC-3.2.1 _--_ GH13, CBM20	GH13-CBM20	carbohydrate metabolic process	-3.4112	0.094
25	maker-contig00004-exonerate_protein2genome-gene-7.72-mRNA-1	alpha- -mannosidase family protein - _--_ GH92	GH92	carbohydrate metabolic process	-2.8365	0.14
26	maker-contig00005-exonerate_protein2genome-gene-0.5-mRNA-1	tannase and feruloyl esterase family protein EC-3.1.1.73; EC-3.1.1.1 _--_		carbohydrate binding	-2.68038	0.156
27	maker-contig00005-exonerate_protein2genome-gene-1.55-mRNA-1	ferulic acid esterase a - _--_ CBM1, CE1	CE1-CBM1	carbohydrate metabolic process	-5.50635	0.022
28	maker-contig00005-exonerate_protein2genome-gene-1.98-mRNA-1	endo- -beta- EC-3.2.1.25; EC-3.2.1.78; EC-3.2.1 _--_ GH5	GH5	carbohydrate metabolic process	-0.0232698	0.984
29	maker-contig00005-exonerate_protein2genome-gene-2.10-mRNA-1_1	Beta-hexosaminidase GH20	GH20	carbohydrate metabolic process	-2.09542	0.234
30	maker-contig00005-exonerate_protein2genome-gene-2.76-mRNA-1	alpha-l-arabinofuranosidase a EC-3.2.1.55 _--_ GH51	GH51	carbohydrate metabolic process	-1.5649	0.338
31	maker-contig00005-exonerate_protein2genome-gene-2.92-mRNA-1	Swollenin		carbohydrate binding	-5.2109	0.027
32	maker-contig00005-exonerate_protein2genome-gene-3.16-mRNA-1	exo-beta- - EC-3.2.1.21; EC-3.2.1.39; EC-3.2.1 _--_ GH55	GH55	carbohydrate metabolic process	-2.49818	0.177
33	maker-contig00005-exonerate_protein2genome-gene-3.32-mRNA-1	cell wall - galactomannoprotein		carbohydrate binding	0.0579701	1.041
34	maker-contig00005-exonerate_protein2genome-gene-4.25-mRNA-1	alkaline serine protease EC-3.4.21 _--_		amino acid metabolism	-1.43831	0.369
35	maker-contig00005-exonerate_protein2genome-gene-4.57-mRNA-1	Glutaminase GtaA		amino acid metabolism	-0.415037	0.75
36	maker-contig00005-exonerate_protein2genome-gene-6.188-mRNA-1	xylan -beta-xylosidase EC-3.2.1.37 _--_ GH3	GH3	carbohydrate metabolic process	-0.971431	0.51
37	maker-contig00006-exonerate_protein2genome-gene-2.24-mRNA-1	lysophospholipase plb1 EC-3.1.1.5; EC-3.1.1; EC-3.1.1.1 _--_		Lipid metabolism	-2.01742	0.247
38	maker-contig00006-exonerate_protein2genome-gene-4.70-mRNA-1	aminopeptidase 2 EC-3.4.11 _--_		amino acid metabolism	-1.57347	0.336
39	maker-contig00006-exonerate_protein2genome-gene-5.81-mRNA-1	cell wall glucanase - _--_ CBM18, GH16	GH16-CBM18	carbohydrate metabolic process	-4.15843	0.056
40	maker-contig00007-exonerate_protein2genome-gene-4.121-mRNA-1	DlpA domain protein		Other functions	-1.55216	0.341
41	maker-contig00007-exonerate_protein2genome-gene-4.92-mRNA-1	endo-beta- -glucanase EC-3.2.1.151; EC-3.2.1; EC-3.2.1.4 _--_ GH12	GH12	carbohydrate metabolic process	-4.57347	0.042
42	maker-contig00008-exonerate_protein2genome-gene-3.1-mRNA-1	histidine phosphatase superfamily clade-2 EC-3.1; EC-3.1.3.41; EC-3.1.3.2 _--_		amino acid metabolism	-1.12343	0.459
43	maker-contig00008-exonerate_protein2genome-gene-5.162-mRNA-1	glycosyl hydrolase family 18 protein - _--_ GH18	GH18	carbohydrate metabolic process	-5.79586	0.018
44	maker-contig00009-exonerate_protein2genome-gene-4.160-mRNA-1	xaa-pro aminopeptidase pepp EC-3.4.11 _--_		amino acid metabolism	-1.71786	0.304
45	maker-contig00009-exonerate_protein2genome-gene-4.228-mRNA-1	glucan endo- -alpha-glucosidase agn1 - _--_ GH71	GH71	carbohydrate metabolic process	-1.74178	0.299
46	maker-contig00010-exonerate_protein2genome-gene-1.9-mRNA-1	fructose-bisphosphate class ii EC-4.1.2.13 _--_		carbohydrate binding	-0.751465	0.594
47	maker-contig00010-exonerate_protein2genome-gene-2.14-mRNA-1	endo-beta- -galactanase EC-3.2.1.45 _--_ GH30	GH30	carbohydrate metabolic process	-2.34373	0.197
48	maker-contig00010-exonerate_protein2genome-gene-4.35-mRNA-1_4	T-cell surface glycoprotein		Other functions	0.316146	1.245
49	maker-contig00011-exonerate_protein2genome-gene-0.23-mRNA-1	calnexin precursor - _--_		carbohydrate binding	-1.16165	0.447
50	maker-contig00011-exonerate_protein2genome-gene-0.80-mRNA-1	thioredoxin reductase trr1 EC-1.8.1.9 _--_		Oxidases with other functions	-0.469929	0.722
51	maker-contig00011-exonerate_protein2genome-gene-1.103-mRNA-1	lipase 1 - _--_ CE10	CE10	carbohydrate metabolic process	-0.526992	0.694
52	maker-contig00011-exonerate_protein2genome-gene-2.48-mRNA-1	allergenic cerato-platanin asp f13 - _--_		Other functions	-2.61706	0.163
53	maker-contig00011-exonerate_protein2genome-gene-3.42-mRNA-1	multidrug transporter EC-1.13.11 _--_		Other functions	0.051024	1.036
54	maker-contig00011-exonerate_protein2genome-gene-4.0-mRNA-1	xyloglucanase cel74a - _--_ GH74, GH74, GH74, CBM1	GH74-CBM1	carbohydrate metabolic process	-3.94342	0.065
55	maker-contig00011-exonerate_protein2genome-gene-4.30-mRNA-1	glycoside hydrolase family 11 EC-3.2.1.8 _--_ GH11	GH11	carbohydrate metabolic process	0.9115	1.881
56	maker-contig00012-exonerate_protein2genome-gene-0.44-mRNA-1	molecular chaperone hsp70 EC-1.3.1.74 _--_		Other functions	-0.619271	0.651
57	maker-contig00012-exonerate_protein2genome-gene-1.39-mRNA-1	alpha-galactosidase d EC-3.2.1.22; EC-3.2.1 _--_ GH27	GH27	carbohydrate metabolic process	-2.22432	0.214
58	maker-contig00012-exonerate_protein2genome-gene-2.13-mRNA-1	hypothetical protein TCE0_039f13286 - _--_		Other functions	-4.4112	0.047
59	maker-contig00012-exonerate_protein2genome-gene-2.25-mRNA-1	alpha-amylase a type-3 EC-3.2.1.1; EC-3.2.1 _--_ GH13	GH13	carbohydrate metabolic process	-0.924125	0.527
60	maker-contig00012-exonerate_protein2genome-gene-2.40-mRNA-1	glucan -alpha- EC-3.2.1.3; EC-3.2.1 _--_ GH15, CBM20	GH15-CBM20	carbohydrate metabolic process	-0.913216	0.531
61	maker-contig00012-exonerate_protein2genome-gene-2.58-mRNA-1	transcription factor - _--_		Other functions	-3.85726	0.069
62	maker-contig00012-exonerate_protein2genome-gene-2.63-mRNA-1	glucan -alpha-glucosidase EC-3.2.1.3; EC-3.2.1 _--_ GH15, CBM20	GH15-CBM20	carbohydrate metabolic process	-0.362158	0.778
63	maker-contig00012-exonerate_protein2genome-gene-3.114-mRNA-1	pi-plc x domain-containing protein EC-3.1 _--_		Lipid metabolism	-1.08927	0.47
64	maker-contig00012-exonerate_protein2genome-gene-4.113-mRNA-1	cellobiohydrolase i EC-3.2.1.91 _--_ GH7, CBM1	GH7-CBM1	carbohydrate metabolic process	-5.87832	0.017
65	maker-contig00012-exonerate_protein2genome-gene-4.76-mRNA-1	acetic acid - _--_ CE3, CBM1	CE3-CBM1	carbohydrate metabolic process	-2.4344	0.185
66	maker-contig00013-exonerate_protein2genome-gene-0.40-mRNA-1	cellulase family protein - _--_ GH5	GH5	carbohydrate metabolic process	-0.632629	0.645
67	maker-contig00013-exonerate_protein2genome-gene-1.72-mRNA-1	hypothetical protein TCE0_015r02424 - _--_		Other functions	-2.01742	0.247
68	maker-contig00013-exonerate_protein2genome-gene-1.73-mRNA-1_1	Lipase_GDSL domain-containing protein		Other functions	-2	0.25
69	maker-contig00013-exonerate_protein2genome-gene-3.62-mRNA-1	hypothetical protein TCE0_015r02550 EC-3.2.1.22; EC-3.2.1 _--_ GH27, CBM1	GH27-CBM1	carbohydrate metabolic process	-3.09542	0.117
70	maker-contig00013-exonerate_protein2genome-gene-3.69-mRNA-1	hypothetical protein TCE0_015r02553 - _--_ GH43, CBM6	GH43-CBM6	carbohydrate metabolic process	-1.67577	0.313
71	maker-contig00013-exonerate_protein2genome-gene-3.7-mRNA-1	ribose 5-phosphate isomerase a EC-5.3.1.6 _--_		Other functions	-1.85204	0.277
72	maker-contig00014-exonerate_protein2genome-gene-0.47-mRNA-1_1	GPI anchored protein		Other functions	-1.35845	0.39
73	maker-contig00014-exonerate_protein2genome-gene-1.10-mRNA-1	hypothetical protein TCE0_017f04250 - _--_		Other functions	-2.95456	0.129
74	maker-contig00014-exonerate_protein2genome-gene-2.42-mRNA-1_1	Glycoside hydrolase family 16 protein	GH16	carbohydrate metabolic process	-1.40354	0.378
75	maker-contig00015-exonerate_protein2genome-gene-1.20-mRNA-1	hypothetical protein TCE0_015f01617 - _--_ CE10	CE10	carbohydrate metabolic process	-1.92687	0.263
76	maker-contig00015-exonerate_protein2genome-gene-3.38-mRNA-1	glycoside hydrolase family 62 protein EC-3.2.1.55 _--_ GH62	GH62	carbohydrate metabolic process	-3.64386	0.08
77	maker-contig00015-exonerate_protein2genome-gene-4.29-mRNA-1	hsp70 chaperone EC-1.3.1.74 _--_		Other functions	-2.4344	0.185
78	maker-contig00016-exonerate_protein2genome-gene-2.0-mRNA-1	phosphoesterase superfamily protein EC-3.1; EC-3.1.4.3; EC-3.1.1 _--_		Other functions	-0.680382	0.624
79	maker-contig00016-exonerate_protein2genome-gene-2.47-mRNA-1	beta-galactosidase a EC-3.2.1.23; EC-3.2.1 _--_ GH35	GH35	carbohydrate metabolic process	-0.883635	0.542
80	maker-contig00016-exonerate_protein2genome-gene-2.7-mRNA-1	sun domain protein - _--_ GH132	GH132	carbohydrate metabolic process	-1.49005	0.356
81	maker-contig00016-exonerate_protein2genome-gene-3.167-mRNA-1	mannosidase EC-3.2.1.113; EC-3.2.1.24; EC-3.2.1 _--_ GH47	GH47	carbohydrate metabolic process	-1.20091	0.435
82	maker-contig00016-exonerate_protein2genome-gene-3.222-mRNA-1	ame| full=probable xaa-pro aminopeptidase pmaa_074180 ame| full=aminoacylproline aminopeptidase ame| full=prolidase EC-3.4.11 _--_		amino acid metabolism	-1.191	0.438
83	maker-contig00017-exonerate_protein2genome-gene-0.8-mRNA-1	carboxypeptidase y like a EC-3.4.21; EC-3.4.16 _--_		amino acid metabolism	-3.23786	0.106
84	maker-contig00017-exonerate_protein2genome-gene-1.82-mRNA-1	amidase family protein EC-3.5.1.4 _--_		amino acid metabolism	-2.9885	0.126
85	maker-contig00017-exonerate_protein2genome-gene-2.58-mRNA-1_1	Beta-mannosidase GH2	GH2	carbohydrate metabolic process	-0.606035	0.657
86	maker-contig00017-exonerate_protein2genome-gene-2.5-mRNA-1	sphingomyelin phosphodiesterase b EC-3.1; EC-3.1.4.12; EC-3.1.1 _--_		Lipid metabolism	-1.96578	0.256
87	maker-contig00017-exonerate_protein2genome-gene-2.95-mRNA-1_1	Beta-glucosidase GH3	GH3	carbohydrate metabolic process	-2.87832	0.136
88	maker-contig00018-exonerate_protein2genome-gene-3.7-mRNA-1	hemolytic phospholipase c - _--_		Other functions	-1.8997	0.268
89	maker-contig00019-exonerate_protein2genome-gene-0.23-mRNA-1_1	Galactan 1,3-beta-galactosidase GH43	GH43	carbohydrate metabolic process	-0.926865	0.526
90	maker-contig00019-exonerate_protein2genome-gene-1.69-mRNA-1	glycoside hydrolase family 79 protein - _--_ GH79	GH79	carbohydrate metabolic process	-1.2723	0.414
91	maker-contig00020-exonerate_protein2genome-gene-1.98-mRNA-1	hypothetical protein TCE0_013f01057 - _--_ CE10	CE10	carbohydrate metabolic process	-1.75633	0.296
92	maker-contig00020-exonerate_protein2genome-gene-2.23-mRNA-1	choline dehydrogenase - _--_ AA3	AA3	carbohydrate metabolic process	-4.79586	0.036
93	maker-contig00020-exonerate_protein2genome-gene-3.18-mRNA-1	phosphatidylglycerol specific phospholipase EC-3.1; EC-3.1.4.3; EC-3.1.1 _--_		Lipid metabolism	-0.940645	0.521
94	maker-contig00021-exonerate_protein2genome-gene-2.102-mRNA-1	hydrophobic surface binding protein a - _--_		carbohydrate binding	-0.0634092	0.957
95	maker-contig00022-exonerate_protein2genome-gene-0.79-mRNA-1	glycoside hydrolase family 11 protein - _--_ GH11	GH11	carbohydrate metabolic process	-2.80591	0.143
96	maker-contig00022-exonerate_protein2genome-gene-0.7-mRNA-1_1	Protein kinase domain-containing protein		Other functions	-3.2109	0.108
97	maker-contig00022-exonerate_protein2genome-gene-2.37-mRNA-1	aspartic endopeptidase pep2 EC-3.4.23 _--_		amino acid metabolism	-1.34008	0.395
98	maker-contig00022-exonerate_protein2genome-gene-2.75-mRNA-1_1	Transthyretin domain protein		Other functions	-1.39973	0.379
99	maker-contig00022-exonerate_protein2genome-gene-3.22-mRNA-1	beta-1,3-glucanosyltransferase GH72	GH72	carbohydrate metabolic process	-2.08927	0.235
100	maker-contig00022-exonerate_protein2genome-gene-3.24-mRNA-1	aldose -1-epimerase		carbohydrate binding	0.0676387	1.048
101	maker-contig00023-exonerate_protein2genome-gene-3.1-mRNA-1_6	Uncharacterized protein		Other functions	-3.36587	0.097
102	maker-contig00024-exonerate_protein2genome-gene-0.13-mRNA-1	achain native structure of beta-galactosidase from penicillium EC-3.2.1.23; EC-3.2.1 _--_ GH35	GH35	carbohydrate metabolic process	-2.88897	0.135
103	maker-contig00024-exonerate_protein2genome-gene-0.17-mRNA-1	ame| full=probable beta-galactosidase a ame| full=lactase a flags| precursor EC-3.2.1.23; EC-3.2.1 _--_ GH35	GH35	carbohydrate metabolic process	0.334568	1.261
104	maker-contig00024-exonerate_protein2genome-gene-0.29-mRNA-1_1	Glycosyl hydrolase (GH3)	GH3	carbohydrate metabolic process	-2.22432	0.214
105	maker-contig00024-exonerate_protein2genome-gene-1.36-mRNA-1	ame| full=beta-glucuronidase short= ase ame| full=beta-d-glucuronoside glucuronosohydrolase flags| precursor - _--_ GH79	GH79	carbohydrate metabolic process	-0.637109	0.643
106	maker-contig00024-exonerate_protein2genome-gene-3.92-mRNA-1	glucan -beta-glucosidase EC-3.2.1.21; EC-3.2.1.58; EC-3.2.1 _--_ GH55	GH55	carbohydrate metabolic process	-0.83908	0.559
107	maker-contig00025-exonerate_protein2genome-gene-0.32-mRNA-1_1	6,7-dimethyl-8-ribityllumazine synthase		Other functions	-1.662	0.316
108	maker-contig00025-exonerate_protein2genome-gene-1.64-mRNA-1	alpha- -glucanase - _--_ GH71, CBM24	GH71-CBM24	carbohydrate metabolic process	-1.21424	0.431
109	maker-contig00025-exonerate_protein2genome-gene-2.66-mRNA-1	allergen asp f 4 - _--_		Other functions	-5.26534	0.026
110	maker-contig00026-exonerate_protein2genome-gene-2.30-mRNA-1	extracellular exo- EC-3.2.1.67; EC-3.2.1.15 _--_ GH28	GH28	carbohydrate metabolic process	1.54646	2.921
111	maker-contig00026-exonerate_protein2genome-gene-2.46-mRNA-1_1	endoglucanase 5	GH5-CBM1	carbohydrate metabolic process	-0.823677	0.565
112	maker-contig00027-exonerate_protein2genome-gene-2.48-mRNA-1_1	Peptidase_S9 domain-containing protei		amino acid metabolism	-2.22432	0.214
113	maker-contig00028-exonerate_protein2genome-gene-2.37-mRNA-1	cytochrome c - _--_		Oxidases with other functions	-2.30757	0.202
114	maker-contig00030-exonerate_protein2genome-gene-0.45-mRNA-1	pectate lyase EC-4.2.2.10 _--_ PL1	PL1	carbohydrate metabolic process	-5.01159	0.031
115	maker-contig00031-exonerate_protein2genome-gene-1.39-mRNA-1	alanine-glyoxylate transaminase - _--_		amino acid metabolism	-3.62593	0.081
116	maker-contig00032-exonerate_protein2genome-gene-1.73-mRNA-1_1	maker-contig00032-exonerate_protein2genome-gene-1.73-mRNA-1_1_beta-glucosidase (GH1)	GH1	carbohydrate metabolic process	-1.54372	0.343
117	maker-contig00034-exonerate_protein2genome-gene-2.61-mRNA-1	Allantoicase		Other functions	-0.142417	0.906
118	maker-contig00035-exonerate_protein2genome-gene-1.82-mRNA-1	bifunctional catalase-peroxidase cat2 EC-1.11.1.7; EC-1.11.1.6 _--_ AA2, AA2	AA2	carbohydrate metabolic process	-1.02915	0.49
119	maker-contig00035-exonerate_protein2genome-gene-2.46-mRNA-1	endo-beta- -glucanase cel5a - _--_ CBM1, GH5	GH5-CBM1	carbohydrate metabolic process	-0.311148	0.806
120	maker-contig00035-exonerate_protein2genome-gene-2.65-mRNA-1	fungistatic metabolite EC-1.11.1.7 _--_ AA2	AA2	carbohydrate metabolic process	-2.48197	0.179
121	maker-contig00035-exonerate_protein2genome-gene-2.66-mRNA-1_1	Galactose oxidase		Oxidases with other functions	-2.1016	0.233
122	maker-contig00037-exonerate_protein2genome-gene-0.55-mRNA-1	class v EC-3.2.1.14 _--_ GH18	GH18	carbohydrate metabolic process	-1.93236	0.262
123	maker-contig00037-exonerate_protein2genome-gene-1.15-mRNA-1	dutp diphosphatase EC-3.6.1.23; EC-3.6.1; EC-3.6.1.19 _--_		Other functions	-0.703689	0.614
124	maker-contig00037-exonerate_protein2genome-gene-1.49-mRNA-1	unsaturated rhamnogalacturonyl hydrolase - _--_ GH105	GH105	carbohydrate metabolic process	-0.621488	0.65
125	maker-contig00037-exonerate_protein2genome-gene-1.51-mRNA-1	polysaccharide lyase family 1 protein - _--_ PL1	PL1	carbohydrate metabolic process	-0.311148	0.806
126	maker-contig00037-exonerate_protein2genome-gene-1.53-mRNA-1	cellobiohydrolase ii - _--_ CBM1, GH6	GH6-CBM1	carbohydrate metabolic process	-0.632629	0.645
127	maker-contig00037-exonerate_protein2genome-gene-1.73-mRNA-1	mannan endo- -alpha-mannosidase dcw1 EC-3.2.1.101; EC-3.2.1.24; EC-3.2.1 _--_ GH76	GH76	carbohydrate metabolic process	-0.891643	0.539
128	maker-contig00038-exonerate_protein2genome-gene-2.79-mRNA-1_1	Alpha-glucosidase GH31	GH31	carbohydrate metabolic process	-2.68966	0.155
129	maker-contig00039-exonerate_protein2genome-gene-0.39-mRNA-1	swollenin swo - _--_		carbohydrate binding	-2.54793	0.171
130	maker-contig00039-exonerate_protein2genome-gene-2.44-mRNA-1	glucan 1,4-alpha-glucosidase GH31	GH31	carbohydrate metabolic process	-1.45008	0.366
131	maker-contig00040-exonerate_protein2genome-gene-0.38-mRNA-1	glycosyl hydrolase family 3 beta-glucosidase bgl3b EC-3.2.1.21; EC-3.2.1 _--_ GH3	GH3	carbohydrate metabolic process	-4.26534	0.052
132	maker-contig00041-exonerate_protein2genome-gene-1.86-mRNA-1	endo- -beta- EC-3.2.1.8 _--_ GH10, CBM1	GH10-CBM1	carbohydrate metabolic process	-0.0740006	0.95
133	maker-contig00042-exonerate_protein2genome-gene-1.114-mRNA-1	xyloglucan-specific endo-beta- -glucanase a EC-3.2.1.151; EC-3.2.1; EC-3.2.1.4 _--_ GH12	GH12	carbohydrate metabolic process	-3.699	0.077
134	maker-contig00042-exonerate_protein2genome-gene-1.32-mRNA-1_1	Beta-glucosidase (GH3)	GH3	carbohydrate metabolic process	-2.00578	0.249
135	maker-contig00043-exonerate_protein2genome-gene-0.56-mRNA-1	conidial hydrophobin hyp1 - _--_		carbohydrate binding	-0.1976	0.872
136	maker-contig00043-exonerate_protein2genome-gene-0.9-mRNA-1	class iii chitinase 1 - _--_ GH18	GH18	carbohydrate metabolic process	-2.04692	0.242
137	maker-contig00043-exonerate_protein2genome-gene-1.174-mRNA-1	beta- -glucanosyltransferase - _--_ GH72, CBM43	GH72-CBM43	carbohydrate metabolic process	-3.77596	0.073
138	maker-contig00043-exonerate_protein2genome-gene-1.190-mRNA-1	CipC-like antibiotic response protein		Other functions	-0.584241	0.667
139	maker-contig00044-exonerate_protein2genome-gene-0.105-mRNA-1_2	Uncharacterized protein		Other functions	6.17073	72.04
140	maker-contig00044-exonerate_protein2genome-gene-0.89-mRNA-1_1	Peptidase S10, serine carboxypeptidase		amino acid metabolism	0.0922074	1.066
141	maker-contig00044-exonerate_protein2genome-gene-1.10-mRNA-1	4-aminobutyrate transaminase EC-2.6.1.19 _--_		amino acid metabolism	-0.467932	0.723
142	maker-contig00045-exonerate_protein2genome-gene-1.133-mRNA-1	isoamyl alcohol EC-1.1.1.158 _--_ AA7	AA7	carbohydrate metabolic process	-1.72261	0.303
143	maker-contig00046-exonerate_protein2genome-gene-1.128-mRNA-1	hypothetical protein TCE0_044r17570 - _--_		Other functions	-2.85726	0.138
144	maker-contig00047-exonerate_protein2genome-gene-0.53-mRNA-1	acetyl xylan esterase EC-3.1.1.72; EC-3.1.1.1 _--_ CE5, CBM1	CE5-CBM1	carbohydrate metabolic process	-0.756331	0.592
145	maker-contig00047-exonerate_protein2genome-gene-1.3-mRNA-1	1,3-betaglucanosyltransferase Gel2 GH72	GH72	carbohydrate metabolic process	-0.717857	0.608
146	maker-contig00047-exonerate_protein2genome-gene-1.71-mRNA-1_2	Sporulation initiation inhibitor protein		Other functions	-4.38082	0.048
147	maker-contig00047-exonerate_protein2genome-gene-1.8-mRNA-1_1	Aldehyde dehydrogenase		Oxidases with other functions	-0.132894	0.912
148	maker-contig00048-exonerate_protein2genome-gene-1.122-mRNA-1_1	Feruloyl esterase B		carbohydrate binding	-5.01159	0.031
149	maker-contig00048-exonerate_protein2genome-gene-1.138-mRNA-1	endo- -beta-xylanase a EC-3.2.1.8 _--_ GH11, CBM1	GH11-CBM1	carbohydrate metabolic process	-2.45799	0.182
150	maker-contig00048-exonerate_protein2genome-gene-1.66-mRNA-1	duf1237 domain protein - _--_ GH125	GH125	carbohydrate metabolic process	-1.60384	0.329
151	maker-contig00048-exonerate_protein2genome-gene-1.96-mRNA-1	cyanate hydratase EC-4.2.1.104 _--_		Other functions	-3.77596	0.073
152	maker-contig00051-exonerate_protein2genome-gene-0.77-mRNA-1	para-nitrobenzyl esterase - _--_ CE10	CE10	carbohydrate metabolic process	-1.2863	0.41
153	maker-contig00051-exonerate_protein2genome-gene-1.88-mRNA-1	gpi anchored Cell wall beta-glucan synthesis		Lipid metabolism	-1.87832	0.272
154	maker-contig00052-exonerate_protein2genome-gene-1.137-mRNA-1_2	S-adenosyl-L-homocysteine hydrolase		amino acid metabolism	-2.80591	0.143
155	maker-contig00053-exonerate_protein2genome-gene-1.6-mRNA-1	genome polyprotein - _--_ GH127	GH127	carbohydrate metabolic process	0.355016	1.279
156	maker-contig00054-exonerate_protein2genome-gene-1.59-mRNA-1	rhamnogalacturonase a EC-3.2.1.15 _--_ GH28	GH28	carbohydrate metabolic process	-5.71786	0.019
157	maker-contig00055-exonerate_protein2genome-gene-0.79-mRNA-1	type b - _--_ CE10	CE10	carbohydrate metabolic process	-1.18771	0.439
158	maker-contig00055-exonerate_protein2genome-gene-1.102-mRNA-1	non-hemolytic phospholipase c EC-2.4.1.16; EC-2.4.1 _--_		Lipid metabolism	-0.1976	0.872
159	maker-contig00055-exonerate_protein2genome-gene-1.29-mRNA-1	hypothetical protein TCE0_003f00128 - _--_		Oxidases with other functions	-0.0291463	0.98
160	maker-contig00055-exonerate_protein2genome-gene-1.59-mRNA-1	mucin signaling protein - _--_		Other functions	-2.07097	0.238
161	maker-contig00055-exonerate_protein2genome-gene-1.5-mRNA-1_1	Phenazine biosynthesis-like protein		Other functions	-0.205896	0.867
162	maker-contig00056-exonerate_protein2genome-gene-1.100-mRNA-1	reticuline oxidase-like protein EC-1.1.1.158 _--_ AA7	AA7	carbohydrate metabolic process	-2.01742	0.247
163	maker-contig00056-exonerate_protein2genome-gene-1.172-mRNA-1	transcriptional regulatory protein - _--_		Other functions	-0.915936	0.53
164	maker-contig00061-exonerate_protein2genome-gene-1.39-mRNA-1	bnr asp-box repeat domain protein - _--_ GH93	GH93	carbohydrate metabolic process	-1.72738	0.302
165	maker-contig00062-exonerate_protein2genome-gene-0.106-mRNA-1_1	Alpha-amylase GH13-CBM20	GH13-CBM20	carbohydrate metabolic process	-5.26534	0.026
166	maker-contig00062-exonerate_protein2genome-gene-0.34-mRNA-1	fad dependent EC-1.1.1.158 _--_ AA7	AA7	carbohydrate metabolic process	-1.16488	0.446
167	maker-contig00063-exonerate_protein2genome-gene-0.135-mRNA-1	1,3-beta-glucanosyltransferase (GH72)	GH72	carbohydrate metabolic process	-1.47794	0.359
168	maker-contig00064-exonerate_protein2genome-gene-0.21-mRNA-1	aromatic ring-opening dioxygenase - _--_		Oxidases with other functions	-1.15521	0.449
169	maker-contig00064-exonerate_protein2genome-gene-0.26-mRNA-1	endo-beta- -glucanase cel7b - _--_ GH7, CBM1	GH7-CBM1	carbohydrate metabolic process	-6.64386	0.01
170	maker-contig00065-exonerate_protein2genome-gene-0.156-mRNA-1	hypothetical protein TCE0_015r01979 - _--_		Other functions	-1.0499	0.483
171	maker-contig00065-exonerate_protein2genome-gene-0.17-mRNA-1_1	Alpha-1,2-mannosidase	GH92	carbohydrate metabolic process	-0.428566	0.743
172	maker-contig00066-exonerate_protein2genome-gene-0.3-mRNA-1_1	Endo-1,4-beta-mannosidase GH5	GH5	carbohydrate metabolic process	-2.33643	0.198
173	maker-contig00067-exonerate_protein2genome-gene-0.93-mRNA-1	lactoylglutathione lyase - _--_		Other functions	-2.36587	0.194
174	maker-contig00068-exonerate_protein2genome-gene-0.36-mRNA-1	fungal alpha-l- EC-3.2.1.55 _--_ GH54, CBM42	GH54-CBM42	carbohydrate metabolic process	-2.93236	0.131
175	maker-contig00068-exonerate_protein2genome-gene-0.63-mRNA-1	alpha beta-glucosidase agdc EC-3.2.1.20; EC-3.2.1 _--_ GH31	GH31	carbohydrate metabolic process	-1.73216	0.301
176	maker-contig00068-exonerate_protein2genome-gene-0.8-mRNA-1	hypothetical protein TCE0_011f00638 - _--_ GH93	GH93	carbohydrate metabolic process	-1.60384	0.329
177	maker-contig00069-exonerate_protein2genome-gene-0.5-mRNA-1_1	maker-contig00069-exonerate_protein2genome-gene-0.5-mRNA-1_1 Beta glucosidase	GH3	carbohydrate metabolic process	-2.16488	0.223
178	maker-contig00070-exonerate_protein2genome-gene-0.119-mRNA-1_1	GMC oxidoreductase		Oxidases with other functions	-0.217591	0.86
179	maker-contig00070-exonerate_protein2genome-gene-0.125-mRNA-1_1	FAD-binding PCMH-type domain-containing protein		Oxidases with other functions	-1.51046	0.351
180	maker-contig00074-exonerate_protein2genome-gene-0.133-mRNA-1_1	alpha-L-arabinofuranosidase activity GH51-CBM42	GH51-CBM42	carbohydrate metabolic process	-2.93236	0.131
181	maker-contig00078-exonerate_protein2genome-gene-0.30-mRNA-1_1	Putative glycosyl hydrolase family 16	GH16	carbohydrate metabolic process	-3.87832	0.068
182	maker-contig00079-exonerate_protein2genome-gene-0.41-mRNA-1	ubiquitin-40s ribosomal protein s27a - _--_		Other functions	-5.1078	0.029
183	maker-contig00079-exonerate_protein2genome-gene-0.78-mRNA-1_1	Glutathione S-transferase GstA		Other functions	-2.61706	0.163
184	maker-contig00079-exonerate_protein2genome-gene-0.9-mRNA-1_1	Glutaminase		amino acid metabolism	-0.637109	0.643
185	maker-contig00080-exonerate_protein2genome-gene-0.55-mRNA-1	3-isopropylmalate dehydrogenase leu2a EC-1.1.1.85 _--_		Oxidases with other functions	-1.16488	0.446
186	maker-contig00082-exonerate_protein2genome-gene-0.106-mRNA-1	cutinase EC-3.1.1.74; EC-3.1.1.1 _--_ CE5	CE5	carbohydrate metabolic process	-0.612637	0.654
187	maker-contig00083-exonerate_protein2genome-gene-0.12-mRNA-1	neutral alkaline nonlysosomal - _--_Neutral ceramidase		Other functions	-2.24469	0.211
188	maker-contig00084-exonerate_protein2genome-gene-0.91-mRNA-1	Lactonase_protein serp1457 - _--_		Other functions	-4.96578	0.032
189	maker-contig00085-exonerate_protein2genome-gene-0.76-mRNA-1	ML domain-containing protein		Lipid metabolism	-1.23786	0.424
190	maker-contig00087-exonerate_protein2genome-gene-0.10-mRNA-1	pectinesterase a EC-3.1.1.11; EC-3.1.1.1 _--_ CE8	CE8	carbohydrate metabolic process	-0.508403	0.703
191	maker-contig00088-exonerate_protein2genome-gene-0.122-mRNA-1	Extracelular serine carboxypeptidase		amino acid metabolism	-2.04097	0.243
192	maker-contig00088-exonerate_protein2genome-gene-0.61-mRNA-1	mitochondrial hsp70 chaperone EC-1.3.1.74 _--_		Other functions	-0.263612	0.833
193	maker-contig00093-exonerate_protein2genome-gene-0.51-mRNA-1	exo-beta- - EC-3.2.1.21; EC-3.2.1.58; EC-3.2.1 _--_ GH55	GH55	carbohydrate metabolic process	-2.08314	0.236
194	maker-contig00094-exonerate_protein2genome-gene-0.18-mRNA-1_1	maker-contig00094-exonerate_protein2genome-gene-0.18-mRNA-1_1_Arabinogalactan endo-beta-1,4-galactanase	GH53	carbohydrate metabolic process	-2.12029	0.23
195	maker-contig00094-exonerate_protein2genome-gene-0.70-mRNA-1	mycelial catalase cat1 EC-1.11.1.7; EC-1.11.1.6 _--_		Oxidases with other functions	-3.8997	0.067
196	maker-contig00094-exonerate_protein2genome-gene-0.81-mRNA-1	beta-glucosidase g EC-3.2.1.21; EC-3.2.1 _--_ GH3	GH3	carbohydrate metabolic process	-1.3474	0.393
197	maker-contig00095-exonerate_protein2genome-gene-0.55-mRNA-1_2	Endo-1,4-beta-xylanase C	GH11	carbohydrate metabolic process	-3.68038	0.078
198	maker-contig00097-exonerate_protein2genome-gene-0.15-mRNA-1	beta-lactamase, putative - _--_		Other functions	-0.749038	0.595
199	maker-contig00103-exonerate_protein2genome-gene-0.20-mRNA-1	Peptide hydrolase		amino acid metabolism	-0.444184	0.735
200	maker-contig00104-exonerate_protein2genome-gene-0.20-mRNA-1	endo-beta- -xylanase EC-3.2.1.45 _--_ GH30, CBM1	GH30-CBM1	carbohydrate metabolic process	-0.388355	0.764
201	maker-contig00104-exonerate_protein2genome-gene-0.23-mRNA-1	extracellular glycosyl hydrolase EC-3.2.1.55 _--_ CBM1, GH62	GH62-CBM1	carbohydrate metabolic process	-1.52284	0.348
202	maker-contig00104-exonerate_protein2genome-gene-0.42-mRNA-1	GPI anchored CFEM domain protein C		carbohydrate binding	-5.32193	0.025
203	maker-contig00105-exonerate_protein2genome-gene-0.26-mRNA-1	isoamyl alcohol oxidase EC-1.1.1.158 _--_ AA7	AA7	carbohydrate metabolic process	-2.37333	0.193
204	maker-contig00106-exonerate_protein2genome-gene-0.28-mRNA-1_3	GPI-anchored cell wall beta-1,3-endoglucanase (GH17)	GH17	carbohydrate metabolic process	0.625738	1.543
205	maker-contig00106-exonerate_protein2genome-gene-0.28-mRNA-1_3	GPI-anchored cell wall beta-1,3-endoglucanase (GH17)	GH17	carbohydrate metabolic process	-4.1078	0.058
206	maker-contig00108-exonerate_protein2genome-gene-0.76-mRNA-1	rhamnogalacturonan acetylesterase - _--_ CE12	CE12	carbohydrate metabolic process	-3.22432	0.107
207	maker-contig00109-exonerate_protein2genome-gene-0.47-mRNA-1_1	Alpha-trehalose glucohydrolase TreA GH65	GH65	carbohydrate metabolic process	-2.191	0.219
208	maker-contig00110-exonerate_protein2genome-gene-0.35-mRNA-1	extracellular exo- EC-3.2.1.15 _--_ GH28	GH28	carbohydrate metabolic process	-1.24127	0.423
209	maker-contig00113-exonerate_protein2genome-gene-0.52-mRNA-1_1	uncharacterized protein		Other functions	-2.63487	0.161
210	maker-contig00115-exonerate_protein2genome-gene-0.0-mRNA-1	aspartic-type endopeptidase opsb EC-3.4.23 _--_		amino acid metabolism	-0.926865	0.526
211	maker-contig00116-exonerate_protein2genome-gene-0.6-mRNA-1	beta-fructofuranosidase EC-3.2.1.65 _--_ GH32	GH32	carbohydrate metabolic process	-1.56918	0.337
212	maker-contig00129-exonerate_protein2genome-gene-0.4-mRNA-1	beta- -glucanase EC-3.2.1.75; EC-3.2.1.21; EC-3.2.1.45; EC-3.2.1 _--_ GH30	GH30	carbohydrate metabolic process	-0.643856	0.64
213	maker-contig00132-exonerate_protein2genome-gene-0.8-mRNA-1	endo- -beta- EC-3.2.1.8 _--_ GH11, CBM1	GH11-CBM1	carbohydrate metabolic process	0.192825	1.143
214	maker-contig00137-exonerate_protein2genome-gene-0.7-mRNA-1	glycosyl hydrolase family 3 beta-xylosidase bxy3a - _--_ GH3	GH3	carbohydrate metabolic process	-1.54793	0.342
215	maker-contig00140-exonerate_protein2genome-gene-0.2-mRNA-1	endo- -beta-xylanase a EC-3.2.1.8 _--_ GH11	GH11	carbohydrate metabolic process	-0.91866	0.529
216	maker-contig00141-exonerate_protein2genome-gene-0.28-mRNA-1	Gpi anchored dioxygenase		Oxidases with other functions	-1.41504	0.375
217	maker-contig00141-exonerate_protein2genome-gene-0.2-mRNA-1_1	Immunoglobulin E- glycosyl hydrolase 5	GH5	carbohydrate metabolic process	-3.9885	0.063
218	maker-contig00142-exonerate_protein2genome-gene-0.49-mRNA-1_1	Histidine phosphatase superfamily		amino acid metabolism	-1.46196	0.363
219	maker-contig00154-exonerate_protein2genome-gene-0.0-mRNA-1	carbohydrate-binding module family 1 protein EC-3.2.1.55; EC-3.2.1.37 _--_ GH54, CBM1	GH54-CBM1	carbohydrate metabolic process	-3.04692	0.121
220	maker-contig00173-exonerate_protein2genome-gene-0.11-mRNA-1	hypothetical protein V496_01616 - _--_ AA1	AA1	carbohydrate metabolic process	-2.77596	0.146
221	maker-contig00190-exonerate_protein2genome-gene-0.4-mRNA-1_5	uncharacterized protein		Other functions	-5.71786	0.019
222	maker-contig00219-exonerate_protein2genome-gene-0.0-mRNA-1	pectate lyase a - _--_ PL1	PL1	carbohydrate metabolic process	-0.254978	0.838
223	maker-contig00222-exonerate_protein2genome-gene-0.3-mRNA-1_1	Chitinase Glyco_18 domain-containing protein	GH18	carbohydrate metabolic process	-1.9105	0.266
224	P02769	Serum albumin OS=Bos taurus OX=9913 GN=ALB PE=1 SV=4		Other functions	-1.40354	0.378
225	P02858	Glycinin G4 OS=Glycine max OX=3847 GN=GY4 PE=1 SV=2		carbohydrate binding	0.0827026	1.059
226	P17493	Bleomycin resistance protein OS=Streptoalloteichus hindustanus OX=2017 GN=ble PE=1 SV=1		Other functions	0.167358	1.123
227	P41757	Phosphoglycerate kinase OS=Candida maltosa OX=5479 GN=PGK1 PE=3 SV=1		Other functions	-1.88897	0.27
228	Q9UUY8	Nucleoside diphosphate kinase OS=Neurospora crassa (strain ATCC 24698 / 74-OR23-1A / CBS 708.71 / DSM 1257 / FGSC 987) OX=367110 GN=ndk-1 PE=2 SV=2		Other functions	-2.662	0.158

## Sheet: Fold change (45 gL)
	Accession	Description	CAZY	Function	Log2 Fold change	Actual Fold change (abundance ratio)
1	maker-contig00001-exonerate_protein2genome-gene-1.101-mRNA-1	autophagic serine protease alp2 EC-3.4.21 _--_		amino acid metabolism	-3.36587	0.097
2	maker-contig00001-exonerate_protein2genome-gene-1.31-mRNA-1_3	maker-contig00001-exonerate_protein2genome-gene-1.31-mRNA-1_3		Other functions	-0.717857	0.608
3	maker-contig00001-exonerate_protein2genome-gene-1.49-mRNA-1	Superoxide dismutase		Oxidases with other functions	-0.805913	0.572
4	maker-contig00001-exonerate_protein2genome-gene-11.151-mRNA-1	nucleoside diphosphate kinase EC-2.7.4.6 _--_		Other functions	-2.662	0.158
5	maker-contig00001-exonerate_protein2genome-gene-11.72-mRNA-1	beta-glucosidase EC-3.2.1.21; EC-3.2.1 _--_ GH3	GH3	carbohydrate metabolic process	0.455229	1.371
6	maker-contig00001-exonerate_protein2genome-gene-5.82-mRNA-1	aspartic endopeptidase EC-3.4.23 _--_		amino acid metabolism	-2.00578	0.249
7	maker-contig00001-exonerate_protein2genome-gene-6.92-mRNA-1	Nucleosome assembly protein (NAP) family protein - _--_		Other functions	-1.21759	0.43
8	maker-contig00001-exonerate_protein2genome-gene-7.110-mRNA-1	hypothetical protein TCE0_018f05417 - _--_		Other functions	-2.9771	0.127
9	maker-contig00001-exonerate_protein2genome-gene-7.121-mRNA-1	alpha-galactosidase EC-3.2.1.22; EC-3.2.1 _--_ GH27	GH27	carbohydrate metabolic process	-1.23786	0.424
10	maker-contig00001-exonerate_protein2genome-gene-8.0-mRNA-1	hypothetical protein TCE0_018r05396 - _--_		Other functions	-2.6529	0.159
11	maker-contig00001-exonerate_protein2genome-gene-9.7-mRNA-1	cell wall glycosyl hydrolase - _--_ GH105	GH105	carbohydrate metabolic process	0.0214797	1.015
12	maker-contig00002-exonerate_protein2genome-gene-3.46-mRNA-1	xylosidase glycosyl - _--_ GH43	GH43	carbohydrate metabolic process	-4.13289	0.057
13	maker-contig00002-exonerate_protein2genome-gene-5.32-mRNA-1	endoglucanase e - _--_ CBM1, CE2	CE2-CBM1	carbohydrate metabolic process	-6.64386	0.01
14	maker-contig00003-exonerate_protein2genome-gene-2.17-mRNA-1	hypothetical protein TCE0_034r11968 EC-3.2.1.165 _--_ GH2	GH2	carbohydrate metabolic process	-0.397828	0.759
15	maker-contig00003-exonerate_protein2genome-gene-4.81-mRNA-1	IgE-binding protein		carbohydrate binding	-1.00578	0.498
16	maker-contig00003-exonerate_protein2genome-gene-5.0-mRNA-1_1	Putative Beta-xylosidase GH5	GH5	carbohydrate metabolic process	-1.0145	0.495
17	maker-contig00003-exonerate_protein2genome-gene-5.3-mRNA-1	glycosyl hydrolase family 43 protein - _--_ GH43	GH43	carbohydrate metabolic process	-1.45403	0.365
18	maker-contig00003-exonerate_protein2genome-gene-5.44-mRNA-1	exoinulinase - _--_ GH32	GH32	carbohydrate metabolic process	-1.64386	0.32
19	maker-contig00003-exonerate_protein2genome-gene-5.49-mRNA-1	glycosyl hydrolase family 3 protein - _--_ GH3	GH3	carbohydrate metabolic process	-3.15843	0.112
20	maker-contig00004-exonerate_protein2genome-gene-0.59-mRNA-1	extracellular cell wall glucanase crf1 allergen asp f9 - _--_ GH16	GH16	carbohydrate metabolic process	-4.53952	0.043
21	maker-contig00004-exonerate_protein2genome-gene-0.80-mRNA-1	class iii chitinase 2 - _--_ GH18	GH18	carbohydrate metabolic process	-1.30757	0.404
22	maker-contig00004-exonerate_protein2genome-gene-6.30-mRNA-1	alpha-l-arabinofuranosidase arf62a EC-3.2.1.55 _--_ GH62	GH62	carbohydrate metabolic process	-5.1078	0.029
23	maker-contig00004-exonerate_protein2genome-gene-6.48-mRNA-1	glycosyl hydrolase family 61 protein - _--_ AA9	AA9	carbohydrate metabolic process	-3.75633	0.074
24	maker-contig00004-exonerate_protein2genome-gene-7.100-mRNA-1	alpha-glucosidase precursor EC-3.2.1.20; EC-3.2.1; EC-2.4.1 _--_ GH31	GH31	carbohydrate metabolic process	-2.02327	0.246
25	maker-contig00004-exonerate_protein2genome-gene-7.52-mRNA-1	alpha-amylase EC-3.2.1.1; EC-3.2.1 _--_ GH13, CBM20	GH13-CBM20	carbohydrate metabolic process	-3.36587	0.097
26	maker-contig00004-exonerate_protein2genome-gene-7.72-mRNA-1	alpha- -mannosidase family protein - _--_ GH92	GH92	carbohydrate metabolic process	-2.54793	0.171
27	maker-contig00005-exonerate_protein2genome-gene-0.5-mRNA-1	tannase and feruloyl esterase family protein EC-3.1.1.73; EC-3.1.1.1 _--_		carbohydrate binding	-3.03505	0.122
28	maker-contig00005-exonerate_protein2genome-gene-1.55-mRNA-1	ferulic acid esterase a - _--_ CBM1, CE1	CE1-CBM1	carbohydrate metabolic process	-5.87832	0.017
29	maker-contig00005-exonerate_protein2genome-gene-1.98-mRNA-1	endo- -beta- EC-3.2.1.25; EC-3.2.1.78; EC-3.2.1 _--_ GH5	GH5	carbohydrate metabolic process	-1.67577	0.313
30	maker-contig00005-exonerate_protein2genome-gene-2.10-mRNA-1_1	Beta-hexosaminidase GH20	GH20	carbohydrate metabolic process	-1.98279	0.253
31	maker-contig00005-exonerate_protein2genome-gene-2.76-mRNA-1	alpha-l-arabinofuranosidase a EC-3.2.1.55 _--_ GH51	GH51	carbohydrate metabolic process	-1.1016	0.466
32	maker-contig00005-exonerate_protein2genome-gene-2.92-mRNA-1	Swollenin		carbohydrate binding	-6.50635	0.011
33	maker-contig00005-exonerate_protein2genome-gene-3.16-mRNA-1	exo-beta- - EC-3.2.1.21; EC-3.2.1.39; EC-3.2.1 _--_ GH55	GH55	carbohydrate metabolic process	-2.152	0.225
34	maker-contig00005-exonerate_protein2genome-gene-3.32-mRNA-1	cell wall - galactomannoprotein		carbohydrate binding	0.437228	1.354
35	maker-contig00005-exonerate_protein2genome-gene-4.25-mRNA-1	alkaline serine protease EC-3.4.21 _--_		amino acid metabolism	-2.76611	0.147
36	maker-contig00005-exonerate_protein2genome-gene-4.57-mRNA-1	Glutaminase GtaA		amino acid metabolism	0.196607	1.146
37	maker-contig00005-exonerate_protein2genome-gene-6.188-mRNA-1	xylan -beta-xylosidase EC-3.2.1.37 _--_ GH3	GH3	carbohydrate metabolic process	-1.61706	0.326
38	maker-contig00006-exonerate_protein2genome-gene-2.24-mRNA-1	lysophospholipase plb1 EC-3.1.1.5; EC-3.1.1; EC-3.1.1.1 _--_		Lipid metabolism	-0.732165	0.602
39	maker-contig00006-exonerate_protein2genome-gene-4.70-mRNA-1	aminopeptidase 2 EC-3.4.11 _--_		amino acid metabolism	-1.75633	0.296
40	maker-contig00006-exonerate_protein2genome-gene-5.81-mRNA-1	cell wall glucanase - _--_ CBM18, GH16	GH16-CBM18	carbohydrate metabolic process	-2.63487	0.161
41	maker-contig00007-exonerate_protein2genome-gene-3.34-mRNA-1_6	ATP-binding cassette transporter		Other functions	2.93885	7.668
42	maker-contig00007-exonerate_protein2genome-gene-4.121-mRNA-1	DlpA domain protein		Other functions	-1.34008	0.395
43	maker-contig00007-exonerate_protein2genome-gene-4.92-mRNA-1	endo-beta- -glucanase EC-3.2.1.151; EC-3.2.1; EC-3.2.1.4 _--_ GH12	GH12	carbohydrate metabolic process	-6.05889	0.015
44	maker-contig00008-exonerate_protein2genome-gene-3.1-mRNA-1	histidine phosphatase superfamily clade-2 EC-3.1; EC-3.1.3.41; EC-3.1.3.2 _--_		amino acid metabolism	-1.92687	0.263
45	maker-contig00008-exonerate_protein2genome-gene-5.162-mRNA-1	glycosyl hydrolase family 18 protein - _--_ GH18	GH18	carbohydrate metabolic process	-2.8365	0.14
46	maker-contig00009-exonerate_protein2genome-gene-4.160-mRNA-1	xaa-pro aminopeptidase pepp EC-3.4.11 _--_		amino acid metabolism	-1.3474	0.393
47	maker-contig00009-exonerate_protein2genome-gene-4.228-mRNA-1	glucan endo- -alpha-glucosidase agn1 - _--_ GH71	GH71	carbohydrate metabolic process	-1.05889	0.48
48	maker-contig00010-exonerate_protein2genome-gene-1.9-mRNA-1	fructose-bisphosphate class ii EC-4.1.2.13 _--_		carbohydrate binding	1.87027	3.656
49	maker-contig00010-exonerate_protein2genome-gene-2.14-mRNA-1	endo-beta- -galactanase EC-3.2.1.45 _--_ GH30	GH30	carbohydrate metabolic process	-1.68038	0.312
50	maker-contig00010-exonerate_protein2genome-gene-2.36-mRNA-1	fad-dependent oxidase EC-1.1.1.158 _--_ AA7	AA7	carbohydrate metabolic process	5.14572	35.401
51	maker-contig00010-exonerate_protein2genome-gene-4.35-mRNA-1_4	T-cell surface glycoprotein		Other functions	-1.67577	0.313
52	maker-contig00011-exonerate_protein2genome-gene-0.23-mRNA-1	calnexin precursor - _--_		carbohydrate binding	-1.17788	0.442
53	maker-contig00011-exonerate_protein2genome-gene-0.80-mRNA-1	thioredoxin reductase trr1 EC-1.8.1.9 _--_		Oxidases with other functions	-0.666576	0.63
54	maker-contig00011-exonerate_protein2genome-gene-1.103-mRNA-1	lipase 1 - _--_ CE10	CE10	carbohydrate metabolic process	-0.327348	0.797
55	maker-contig00011-exonerate_protein2genome-gene-2.48-mRNA-1	allergenic cerato-platanin asp f13 - _--_		Other functions	-2.22432	0.214
56	maker-contig00011-exonerate_protein2genome-gene-3.42-mRNA-1	multidrug transporter EC-1.13.11 _--_		Other functions	0.525067	1.439
57	maker-contig00011-exonerate_protein2genome-gene-4.0-mRNA-1	xyloglucanase cel74a - _--_ GH74, GH74, GH74, CBM1	GH74-CBM1	carbohydrate metabolic process	-4.2109	0.054
58	maker-contig00011-exonerate_protein2genome-gene-4.30-mRNA-1	glycoside hydrolase family 11 EC-3.2.1.8 _--_ GH11	GH11	carbohydrate metabolic process	1.00935	2.013
59	maker-contig00012-exonerate_protein2genome-gene-0.44-mRNA-1	molecular chaperone hsp70 EC-1.3.1.74 _--_		Other functions	-0.364013	0.777
60	maker-contig00012-exonerate_protein2genome-gene-1.39-mRNA-1	alpha-galactosidase d EC-3.2.1.22; EC-3.2.1 _--_ GH27	GH27	carbohydrate metabolic process	-2.35107	0.196
61	maker-contig00012-exonerate_protein2genome-gene-2.13-mRNA-1	hypothetical protein TCE0_039f13286 - _--_		Other functions	-4.96578	0.032
62	maker-contig00012-exonerate_protein2genome-gene-2.25-mRNA-1	alpha-amylase a type-3 EC-3.2.1.1; EC-3.2.1 _--_ GH13	GH13	carbohydrate metabolic process	-1.14561	0.452
63	maker-contig00012-exonerate_protein2genome-gene-2.40-mRNA-1	glucan -alpha- EC-3.2.1.3; EC-3.2.1 _--_ GH15, CBM20	GH15-CBM20	carbohydrate metabolic process	-1.49005	0.356
64	maker-contig00012-exonerate_protein2genome-gene-2.58-mRNA-1	transcription factor - _--_		Other functions	-3.38082	0.096
65	maker-contig00012-exonerate_protein2genome-gene-2.63-mRNA-1	glucan -alpha-glucosidase EC-3.2.1.3; EC-3.2.1 _--_ GH15, CBM20	GH15-CBM20	carbohydrate metabolic process	-1.44222	0.368
66	maker-contig00012-exonerate_protein2genome-gene-3.114-mRNA-1	pi-plc x domain-containing protein EC-3.1 _--_		Lipid metabolism	0.134878	1.098
67	maker-contig00012-exonerate_protein2genome-gene-4.113-mRNA-1	cellobiohydrolase i EC-3.2.1.91 _--_ GH7, CBM1	GH7-CBM1	carbohydrate metabolic process	-5.71786	0.019
68	maker-contig00012-exonerate_protein2genome-gene-4.76-mRNA-1	acetic acid - _--_ CE3, CBM1	CE3-CBM1	carbohydrate metabolic process	-1.90509	0.267
69	maker-contig00013-exonerate_protein2genome-gene-0.40-mRNA-1	cellulase family protein - _--_ GH5	GH5	carbohydrate metabolic process	-1.0145	0.495
70	maker-contig00013-exonerate_protein2genome-gene-1.72-mRNA-1	hypothetical protein TCE0_015r02424 - _--_		Other functions	-1.53952	0.344
71	maker-contig00013-exonerate_protein2genome-gene-1.73-mRNA-1_1	Lipase_GDSL domain-containing protein		Other functions	-1.8625	0.275
72	maker-contig00013-exonerate_protein2genome-gene-3.62-mRNA-1	hypothetical protein TCE0_015r02550 EC-3.2.1.22; EC-3.2.1 _--_ GH27, CBM1	GH27-CBM1	carbohydrate metabolic process	-3.45799	0.091
73	maker-contig00013-exonerate_protein2genome-gene-3.69-mRNA-1	hypothetical protein TCE0_015r02553 - _--_ GH43, CBM6	GH43-CBM6	carbohydrate metabolic process	-4.23786	0.053
74	maker-contig00013-exonerate_protein2genome-gene-3.7-mRNA-1	ribose 5-phosphate isomerase a EC-5.3.1.6 _--_		Other functions	-2.8365	0.14
75	maker-contig00014-exonerate_protein2genome-gene-0.47-mRNA-1_1	GPI anchored protein		Other functions	-2.79586	0.144
76	maker-contig00014-exonerate_protein2genome-gene-1.10-mRNA-1	hypothetical protein TCE0_017f04250 - _--_		Other functions	-2.53116	0.173
77	maker-contig00014-exonerate_protein2genome-gene-2.42-mRNA-1_1	Glycoside hydrolase family 16 protein	GH16	carbohydrate metabolic process	-1.22769	0.427
78	maker-contig00014-exonerate_protein2genome-gene-4.97-mRNA-1_6	Biotin carboxylase		Lipid Metabolism	0.704872	1.63
79	maker-contig00015-exonerate_protein2genome-gene-1.20-mRNA-1	hypothetical protein TCE0_015f01617 - _--_ CE10	CE10	carbohydrate metabolic process	-1.83136	0.281
80	maker-contig00015-exonerate_protein2genome-gene-3.38-mRNA-1	glycoside hydrolase family 62 protein EC-3.2.1.55 _--_ GH62	GH62	carbohydrate metabolic process	-3.55639	0.085
81	maker-contig00015-exonerate_protein2genome-gene-4.29-mRNA-1	hsp70 chaperone EC-1.3.1.74 _--_		Other functions	0.0854247	1.061
82	maker-contig00016-exonerate_protein2genome-gene-2.0-mRNA-1	phosphoesterase superfamily protein EC-3.1; EC-3.1.4.3; EC-3.1.1 _--_		Other functions	0.389567	1.31
83	maker-contig00016-exonerate_protein2genome-gene-2.47-mRNA-1	beta-galactosidase a EC-3.2.1.23; EC-3.2.1 _--_ GH35	GH35	carbohydrate metabolic process	-1.23107	0.426
84	maker-contig00016-exonerate_protein2genome-gene-2.7-mRNA-1	sun domain protein - _--_ GH132	GH132	carbohydrate metabolic process	-1.62593	0.324
85	maker-contig00016-exonerate_protein2genome-gene-3.167-mRNA-1	mannosidase EC-3.2.1.113; EC-3.2.1.24; EC-3.2.1 _--_ GH47	GH47	carbohydrate metabolic process	-1.62593	0.324
86	maker-contig00016-exonerate_protein2genome-gene-3.222-mRNA-1	ame| full=probable xaa-pro aminopeptidase pmaa_074180 ame| full=aminoacylproline aminopeptidase ame| full=prolidase EC-3.4.11 _--_		amino acid metabolism	-1	0.5
87	maker-contig00017-exonerate_protein2genome-gene-0.8-mRNA-1	carboxypeptidase y like a EC-3.4.21; EC-3.4.16 _--_		amino acid metabolism	-3.07097	0.119
88	maker-contig00017-exonerate_protein2genome-gene-1.82-mRNA-1	amidase family protein EC-3.5.1.4 _--_		amino acid metabolism	-2.30757	0.202
89	maker-contig00017-exonerate_protein2genome-gene-2.58-mRNA-1_1	Beta-mannosidase GH2	GH2	carbohydrate metabolic process	-0.793357	0.577
90	maker-contig00017-exonerate_protein2genome-gene-2.5-mRNA-1	sphingomyelin phosphodiesterase b EC-3.1; EC-3.1.4.12; EC-3.1.1 _--_		Lipid metabolism	-2.53952	0.172
91	maker-contig00017-exonerate_protein2genome-gene-2.95-mRNA-1_1	Beta-glucosidase GH3	GH3	carbohydrate metabolic process	-2.73697	0.15
92	maker-contig00018-exonerate_protein2genome-gene-3.7-mRNA-1	hemolytic phospholipase c - _--_		Other functions	-2.75633	0.148
93	maker-contig00019-exonerate_protein2genome-gene-0.23-mRNA-1_1	Galactan 1,3-beta-galactosidase GH43	GH43	carbohydrate metabolic process	-0.768568	0.587
94	maker-contig00019-exonerate_protein2genome-gene-1.69-mRNA-1	glycoside hydrolase family 79 protein - _--_ GH79	GH79	carbohydrate metabolic process	-1.49411	0.355
95	maker-contig00020-exonerate_protein2genome-gene-1.98-mRNA-1	hypothetical protein TCE0_013f01057 - _--_ CE10	CE10	carbohydrate metabolic process	-2.45008	0.183
96	maker-contig00020-exonerate_protein2genome-gene-2.23-mRNA-1	choline dehydrogenase - _--_ AA3	AA3	carbohydrate metabolic process	-4.68038	0.039
97	maker-contig00020-exonerate_protein2genome-gene-3.18-mRNA-1	phosphatidylglycerol specific phospholipase EC-3.1; EC-3.1.4.3; EC-3.1.1 _--_		Lipid metabolism	-0.954557	0.516
98	maker-contig00021-exonerate_protein2genome-gene-1.20-mRNA-1_4	Uncharacterized protein		Other functions	0.077243	1.055
99	maker-contig00022-exonerate_protein2genome-gene-0.79-mRNA-1	glycoside hydrolase family 11 protein - _--_ GH11	GH11	carbohydrate metabolic process	-0.926865	0.526
100	maker-contig00022-exonerate_protein2genome-gene-0.7-mRNA-1_1	Protein kinase domain-containing protein		Other functions	-2.36587	0.194
101	maker-contig00022-exonerate_protein2genome-gene-2.37-mRNA-1	aspartic endopeptidase pep2 EC-3.4.23 _--_		amino acid metabolism	-3.35107	0.098
102	maker-contig00022-exonerate_protein2genome-gene-2.75-mRNA-1_1	Transthyretin domain protein		Other functions	-1.78091	0.291
103	maker-contig00022-exonerate_protein2genome-gene-3.22-mRNA-1	beta-1,3-glucanosyltransferase GH72	GH72	carbohydrate metabolic process	-2.1016	0.233
104	maker-contig00022-exonerate_protein2genome-gene-3.24-mRNA-1	aldose -1-epimerase		carbohydrate binding	0.267835	1.204
105	maker-contig00023-exonerate_protein2genome-gene-3.1-mRNA-1_6	Uncharacterized protein		Other functions	-2.699	0.154
106	maker-contig00024-exonerate_protein2genome-gene-0.13-mRNA-1	achain native structure of beta-galactosidase from penicillium EC-3.2.1.23; EC-3.2.1 _--_ GH35	GH35	carbohydrate metabolic process	-2.96578	0.128
107	maker-contig00024-exonerate_protein2genome-gene-0.17-mRNA-1	ame| full=probable beta-galactosidase a ame| full=lactase a flags| precursor EC-3.2.1.23; EC-3.2.1 _--_ GH35	GH35	carbohydrate metabolic process	-1.59946	0.33
108	maker-contig00024-exonerate_protein2genome-gene-0.29-mRNA-1_1	Glycosyl hydrolase (GH3)	GH3	carbohydrate metabolic process	-2.12029	0.23
109	maker-contig00024-exonerate_protein2genome-gene-1.36-mRNA-1	ame| full=beta-glucuronidase short= ase ame| full=beta-d-glucuronoside glucuronosohydrolase flags| precursor - _--_ GH79	GH79	carbohydrate metabolic process	-0.997117	0.501
110	maker-contig00024-exonerate_protein2genome-gene-3.92-mRNA-1	glucan -beta-glucosidase EC-3.2.1.21; EC-3.2.1.58; EC-3.2.1 _--_ GH55	GH55	carbohydrate metabolic process	-1.12343	0.459
111	maker-contig00025-exonerate_protein2genome-gene-0.32-mRNA-1_1	6,7-dimethyl-8-ribityllumazine synthase		Other functions	-1.50226	0.353
112	maker-contig00025-exonerate_protein2genome-gene-1.64-mRNA-1	alpha- -glucanase - _--_ GH71, CBM24	GH71-CBM24	carbohydrate metabolic process	-1.23786	0.424
113	maker-contig00025-exonerate_protein2genome-gene-2.66-mRNA-1	allergen asp f 4 - _--_		Other functions	0.178874	1.132
114	maker-contig00026-exonerate_protein2genome-gene-2.30-mRNA-1	extracellular exo- EC-3.2.1.67; EC-3.2.1.15 _--_ GH28	GH28	carbohydrate metabolic process	-1.67116	0.314
115	maker-contig00026-exonerate_protein2genome-gene-2.46-mRNA-1_1	endoglucanase 5	GH5-CBM1	carbohydrate metabolic process	-1.49818	0.354
116	maker-contig00027-exonerate_protein2genome-gene-2.48-mRNA-1_1	Peptidase_S9 domain-containing protei		amino acid metabolism	-1.80088	0.287
117	maker-contig00028-exonerate_protein2genome-gene-2.37-mRNA-1	cytochrome c - _--_		Oxidases with other functions	-2.41889	0.187
118	maker-contig00030-exonerate_protein2genome-gene-0.45-mRNA-1	pectate lyase EC-4.2.2.10 _--_ PL1	PL1	carbohydrate metabolic process	-5.1078	0.029
119	maker-contig00031-exonerate_protein2genome-gene-1.39-mRNA-1	alanine-glyoxylate transaminase - _--_		amino acid metabolism	-3.73697	0.075
120	maker-contig00032-exonerate_protein2genome-gene-1.73-mRNA-1_1	maker-contig00032-exonerate_protein2genome-gene-1.73-mRNA-1_1_beta-glucosidase (GH1)	GH1	carbohydrate metabolic process	-3	0.125
121	maker-contig00034-exonerate_protein2genome-gene-2.61-mRNA-1	Allantoicase		Other functions	-1.25843	0.418
122	maker-contig00035-exonerate_protein2genome-gene-1.82-mRNA-1	bifunctional catalase-peroxidase cat2 EC-1.11.1.7; EC-1.11.1.6 _--_ AA2, AA2	AA2	carbohydrate metabolic process	-0.469929	0.722
123	maker-contig00035-exonerate_protein2genome-gene-2.46-mRNA-1	endo-beta- -glucanase cel5a - _--_ CBM1, GH5	GH5-CBM1	carbohydrate metabolic process	-1.11092	0.463
124	maker-contig00035-exonerate_protein2genome-gene-2.65-mRNA-1	fungistatic metabolite EC-1.11.1.7 _--_ AA2	AA2	carbohydrate metabolic process	-2.01159	0.248
125	maker-contig00035-exonerate_protein2genome-gene-2.66-mRNA-1_1	Galactose oxidase		Oxidases with other functions	-2.04692	0.242
126	maker-contig00036-exonerate_protein2genome-gene-0.55-mRNA-1_4	Uncharacterized protein		Other functions	-5.87832	0.017
127	maker-contig00036-exonerate_protein2genome-gene-0.67-mRNA-1_1	40S ribosomal protein S14		Other functions	-0.808437	0.571
128	maker-contig00036-exonerate_protein2genome-gene-2.103-mRNA-1_1	SMC hinge domain-containing protein		Other functions	1.63041	3.096
129	maker-contig00037-exonerate_protein2genome-gene-0.55-mRNA-1	class v EC-3.2.1.14 _--_ GH18	GH18	carbohydrate metabolic process	-1.31833	0.401
130	maker-contig00037-exonerate_protein2genome-gene-1.15-mRNA-1	dutp diphosphatase EC-3.6.1.23; EC-3.6.1; EC-3.6.1.19 _--_		Other functions	0.0799754	1.057
131	maker-contig00037-exonerate_protein2genome-gene-1.49-mRNA-1	unsaturated rhamnogalacturonyl hydrolase - _--_ GH105	GH105	carbohydrate metabolic process	-0.965784	0.512
132	maker-contig00037-exonerate_protein2genome-gene-1.51-mRNA-1	polysaccharide lyase family 1 protein - _--_ PL1	PL1	carbohydrate metabolic process	0.177599	1.131
133	maker-contig00037-exonerate_protein2genome-gene-1.53-mRNA-1	cellobiohydrolase ii - _--_ CBM1, GH6	GH6-CBM1	carbohydrate metabolic process	-0.446148	0.734
134	maker-contig00037-exonerate_protein2genome-gene-1.73-mRNA-1	mannan endo- -alpha-mannosidase dcw1 EC-3.2.1.101; EC-3.2.1.24; EC-3.2.1 _--_ GH76	GH76	carbohydrate metabolic process	-1.06492	0.478
135	maker-contig00038-exonerate_protein2genome-gene-2.79-mRNA-1_1	Alpha-glucosidase GH31	GH31	carbohydrate metabolic process	-2.63487	0.161
136	maker-contig00039-exonerate_protein2genome-gene-0.39-mRNA-1	swollenin swo - _--_		carbohydrate binding	-3.68038	0.078
137	maker-contig00039-exonerate_protein2genome-gene-2.44-mRNA-1	glucan 1,4-alpha-glucosidase GH31	GH31	carbohydrate metabolic process	-0.736966	0.6
138	maker-contig00040-exonerate_protein2genome-gene-0.38-mRNA-1	glycosyl hydrolase family 3 beta-glucosidase bgl3b EC-3.2.1.21; EC-3.2.1 _--_ GH3	GH3	carbohydrate metabolic process	-4.92139	0.033
139	maker-contig00041-exonerate_protein2genome-gene-1.86-mRNA-1	endo- -beta- EC-3.2.1.8 _--_ GH10, CBM1	GH10-CBM1	carbohydrate metabolic process	-0.275786	0.826
140	maker-contig00042-exonerate_protein2genome-gene-1.114-mRNA-1	xyloglucan-specific endo-beta- -glucanase a EC-3.2.1.151; EC-3.2.1; EC-3.2.1.4 _--_ GH12	GH12	carbohydrate metabolic process	-3.9885	0.063
141	maker-contig00042-exonerate_protein2genome-gene-1.32-mRNA-1_1	Beta-glucosidase (GH3)	GH3	carbohydrate metabolic process	-1.17462	0.443
142	maker-contig00043-exonerate_protein2genome-gene-0.9-mRNA-1	class iii chitinase 1 - _--_ GH18	GH18	carbohydrate metabolic process	-1.45008	0.366
143	maker-contig00043-exonerate_protein2genome-gene-1.174-mRNA-1	beta- -glucanosyltransferase - _--_ GH72, CBM43	GH72-CBM43	carbohydrate metabolic process	-2.48197	0.179
144	maker-contig00044-exonerate_protein2genome-gene-0.105-mRNA-1_2	Uncharacterized protein		Other functions	4.70819	26.14
145	maker-contig00044-exonerate_protein2genome-gene-0.89-mRNA-1_1	Peptidase S10, serine carboxypeptidase		amino acid metabolism	-1.36216	0.389
146	maker-contig00044-exonerate_protein2genome-gene-1.10-mRNA-1	4-aminobutyrate transaminase EC-2.6.1.19 _--_		amino acid metabolism	-0.710756	0.611
147	maker-contig00045-exonerate_protein2genome-gene-1.133-mRNA-1	isoamyl alcohol EC-1.1.1.158 _--_ AA7	AA7	carbohydrate metabolic process	-2.6529	0.159
148	maker-contig00046-exonerate_protein2genome-gene-1.128-mRNA-1	hypothetical protein TCE0_044r17570 - _--_		Other functions	-2.45008	0.183
149	maker-contig00047-exonerate_protein2genome-gene-0.53-mRNA-1	acetyl xylan esterase EC-3.1.1.72; EC-3.1.1.1 _--_ CE5, CBM1	CE5-CBM1	carbohydrate metabolic process	0.789103	1.728
150	maker-contig00047-exonerate_protein2genome-gene-1.3-mRNA-1	1,3-betaglucanosyltransferase Gel2 GH72	GH72	carbohydrate metabolic process	0.177599	1.131
151	maker-contig00047-exonerate_protein2genome-gene-1.71-mRNA-1_2	Sporulation initiation inhibitor protein		Other functions	-5.01159	0.031
152	maker-contig00047-exonerate_protein2genome-gene-1.8-mRNA-1_1	Aldehyde dehydrogenase		Oxidases with other functions	-0.498179	0.708
153	maker-contig00048-exonerate_protein2genome-gene-1.122-mRNA-1_1	Feruloyl esterase B		carbohydrate binding	-4.71786	0.038
154	maker-contig00048-exonerate_protein2genome-gene-1.138-mRNA-1	endo- -beta-xylanase a EC-3.2.1.8 _--_ GH11, CBM1	GH11-CBM1	carbohydrate metabolic process	-2.63487	0.161
155	maker-contig00048-exonerate_protein2genome-gene-1.66-mRNA-1	duf1237 domain protein - _--_ GH125	GH125	carbohydrate metabolic process	-1.61264	0.327
156	maker-contig00048-exonerate_protein2genome-gene-1.96-mRNA-1	cyanate hydratase EC-4.2.1.104 _--_		Other functions	-3.15843	0.112
157	maker-contig00051-exonerate_protein2genome-gene-0.77-mRNA-1	para-nitrobenzyl esterase - _--_ CE10	CE10	carbohydrate metabolic process	-0.808437	0.571
158	maker-contig00051-exonerate_protein2genome-gene-1.88-mRNA-1	gpi anchored Cell wall beta-glucan synthesis		Lipid metabolism	-1.92687	0.263
159	maker-contig00052-exonerate_protein2genome-gene-1.137-mRNA-1_2	S-adenosyl-L-homocysteine hydrolase		amino acid metabolism	-2.63487	0.161
160	maker-contig00053-exonerate_protein2genome-gene-1.6-mRNA-1	genome polyprotein - _--_ GH127	GH127	carbohydrate metabolic process	0.470927	1.386
161	maker-contig00054-exonerate_protein2genome-gene-1.59-mRNA-1	rhamnogalacturonase a EC-3.2.1.15 _--_ GH28	GH28	carbohydrate metabolic process	-5.50635	0.022
162	maker-contig00055-exonerate_protein2genome-gene-0.79-mRNA-1	type b - _--_ CE10	CE10	carbohydrate metabolic process	-1.60384	0.329
163	maker-contig00055-exonerate_protein2genome-gene-1.102-mRNA-1	non-hemolytic phospholipase c EC-2.4.1.16; EC-2.4.1 _--_		Lipid metabolism	-0.648372	0.638
164	maker-contig00055-exonerate_protein2genome-gene-1.29-mRNA-1	hypothetical protein TCE0_003f00128 - _--_		Oxidases with other functions	-0.746616	0.596
165	maker-contig00055-exonerate_protein2genome-gene-1.59-mRNA-1	mucin signaling protein - _--_		Other functions	-2.35845	0.195
166	maker-contig00055-exonerate_protein2genome-gene-1.5-mRNA-1_1	Phenazine biosynthesis-like protein		Other functions	-1.6529	0.318
167	maker-contig00056-exonerate_protein2genome-gene-1.100-mRNA-1	reticuline oxidase-like protein EC-1.1.1.158 _--_ AA7	AA7	carbohydrate metabolic process	-2.7084	0.153
168	maker-contig00056-exonerate_protein2genome-gene-1.172-mRNA-1	transcriptional regulatory protein - _--_		Other functions	-1.699	0.308
169	maker-contig00059-exonerate_protein2genome-gene-1.55-mRNA-1	ame| full=dextranase ame| full=alpha- -glucan-6-glucanohydrolase flags| precursor EC-3.2.1.11 _--_ GH49	GH49	carbohydrate metabolic process	6.64386	100
170	maker-contig00061-exonerate_protein2genome-gene-1.39-mRNA-1	bnr asp-box repeat domain protein - _--_ GH93	GH93	carbohydrate metabolic process	-1.74178	0.299
171	maker-contig00062-exonerate_protein2genome-gene-0.106-mRNA-1_1	Alpha-amylase GH13-CBM20	GH13-CBM20	carbohydrate metabolic process	-4.75633	0.037
172	maker-contig00062-exonerate_protein2genome-gene-0.34-mRNA-1	fad dependent EC-1.1.1.158 _--_ AA7	AA7	carbohydrate metabolic process	-1.0619	0.479
173	maker-contig00063-exonerate_protein2genome-gene-0.135-mRNA-1	1,3-beta-glucanosyltransferase (GH72)	GH72	carbohydrate metabolic process	-2.29336	0.204
174	maker-contig00064-exonerate_protein2genome-gene-0.21-mRNA-1	aromatic ring-opening dioxygenase - _--_		Oxidases with other functions	-0.352916	0.783
175	maker-contig00064-exonerate_protein2genome-gene-0.26-mRNA-1	endo-beta- -glucanase cel7b - _--_ GH7, CBM1	GH7-CBM1	carbohydrate metabolic process	-6.64386	0.01
176	maker-contig00065-exonerate_protein2genome-gene-0.156-mRNA-1	hypothetical protein TCE0_015r01979 - _--_		Other functions	-1.61706	0.326
177	maker-contig00065-exonerate_protein2genome-gene-0.17-mRNA-1_1	Alpha-1,2-mannosidase	GH92	carbohydrate metabolic process	-0.780909	0.582
178	maker-contig00066-exonerate_protein2genome-gene-0.3-mRNA-1_1	Endo-1,4-beta-mannosidase GH5	GH5	carbohydrate metabolic process	-1.2969	0.407
179	maker-contig00067-exonerate_protein2genome-gene-0.93-mRNA-1	lactoylglutathione lyase - _--_		Other functions	-2.35845	0.195
180	maker-contig00068-exonerate_protein2genome-gene-0.0-mRNA-1	pectin esterase EC-3.1.1.11; EC-3.1.1.1 _--_ CE8	CE8	carbohydrate metabolic process	-0.619271	0.651
181	maker-contig00068-exonerate_protein2genome-gene-0.36-mRNA-1	fungal alpha-l- EC-3.2.1.55 _--_ GH54, CBM42	GH54-CBM42	carbohydrate metabolic process	-3.36587	0.097
182	maker-contig00068-exonerate_protein2genome-gene-0.63-mRNA-1	alpha beta-glucosidase agdc EC-3.2.1.20; EC-3.2.1 _--_ GH31	GH31	carbohydrate metabolic process	-1.69432	0.309
183	maker-contig00068-exonerate_protein2genome-gene-0.8-mRNA-1	hypothetical protein TCE0_011f00638 - _--_ GH93	GH93	carbohydrate metabolic process	-0.369595	0.774
184	maker-contig00069-exonerate_protein2genome-gene-0.5-mRNA-1_1	maker-contig00069-exonerate_protein2genome-gene-0.5-mRNA-1_1 Beta glucosidase	GH3	carbohydrate metabolic process	-1.46993	0.361
185	maker-contig00070-exonerate_protein2genome-gene-0.119-mRNA-1_1	GMC oxidoreductase		Oxidases with other functions	-0.386468	0.765
186	maker-contig00070-exonerate_protein2genome-gene-0.125-mRNA-1_1	FAD-binding PCMH-type domain-containing protein		Oxidases with other functions	-1.42663	0.372
187	maker-contig00074-exonerate_protein2genome-gene-0.133-mRNA-1_1	alpha-L-arabinofuranosidase activity GH51-CBM42	GH51-CBM42	carbohydrate metabolic process	-5.50635	0.022
188	maker-contig00078-exonerate_protein2genome-gene-0.30-mRNA-1_1	Putative glycosyl hydrolase family 16	GH16	carbohydrate metabolic process	-0.810966	0.57
189	maker-contig00079-exonerate_protein2genome-gene-0.41-mRNA-1	ubiquitin-40s ribosomal protein s27a - _--_		Other functions	-5.05889	0.03
190	maker-contig00079-exonerate_protein2genome-gene-0.78-mRNA-1_1	Glutathione S-transferase GstA		Other functions	-2.4112	0.188
191	maker-contig00079-exonerate_protein2genome-gene-0.9-mRNA-1_1	Glutaminase		amino acid metabolism	-0.316528	0.803
192	maker-contig00080-exonerate_protein2genome-gene-0.55-mRNA-1	3-isopropylmalate dehydrogenase leu2a EC-1.1.1.85 _--_		Oxidases with other functions	-1.05289	0.482
193	maker-contig00082-exonerate_protein2genome-gene-0.106-mRNA-1	cutinase EC-3.1.1.74; EC-3.1.1.1 _--_ CE5	CE5	carbohydrate metabolic process	-0.924125	0.527
194	maker-contig00083-exonerate_protein2genome-gene-0.12-mRNA-1	neutral alkaline nonlysosomal - _--_Neutral ceramidase		Other functions	-2.4344	0.185
195	maker-contig00084-exonerate_protein2genome-gene-0.91-mRNA-1	Lactonase_protein serp1457 - _--_		Other functions	-5.44222	0.023
196	maker-contig00085-exonerate_protein2genome-gene-0.76-mRNA-1	ML domain-containing protein		Lipid metabolism	-1.33643	0.396
197	maker-contig00087-exonerate_protein2genome-gene-0.17-mRNA-1	Cytochrome c oxidase copper chaperone		Other functions	-1.85726	0.276
198	maker-contig00088-exonerate_protein2genome-gene-0.122-mRNA-1	Extracelular serine carboxypeptidase		amino acid metabolism	-2.20423	0.217
199	maker-contig00088-exonerate_protein2genome-gene-0.61-mRNA-1	mitochondrial hsp70 chaperone EC-1.3.1.74 _--_		Other functions	-0.862496	0.55
200	maker-contig00093-exonerate_protein2genome-gene-0.51-mRNA-1	exo-beta- - EC-3.2.1.21; EC-3.2.1.58; EC-3.2.1 _--_ GH55	GH55	carbohydrate metabolic process	-1.63935	0.321
201	maker-contig00094-exonerate_protein2genome-gene-0.18-mRNA-1_1	maker-contig00094-exonerate_protein2genome-gene-0.18-mRNA-1_1_Arabinogalactan endo-beta-1,4-galactanase	GH53	carbohydrate metabolic process	-2.13289	0.228
202	maker-contig00094-exonerate_protein2genome-gene-0.70-mRNA-1	mycelial catalase cat1 EC-1.11.1.7; EC-1.11.1.6 _--_		Oxidases with other functions	-2.84684	0.139
203	maker-contig00094-exonerate_protein2genome-gene-0.81-mRNA-1	beta-glucosidase g EC-3.2.1.21; EC-3.2.1 _--_ GH3	GH3	carbohydrate metabolic process	-1.8365	0.28
204	maker-contig00095-exonerate_protein2genome-gene-0.55-mRNA-1_2	Endo-1,4-beta-xylanase C	GH11	carbohydrate metabolic process	-3.57347	0.084
205	maker-contig00097-exonerate_protein2genome-gene-0.15-mRNA-1	beta-lactamase, putative - _--_		Other functions	0.00863031	1.006
206	maker-contig00103-exonerate_protein2genome-gene-0.20-mRNA-1	Peptide hydrolase		amino acid metabolism	-0.516636	0.699
207	maker-contig00104-exonerate_protein2genome-gene-0.20-mRNA-1	endo-beta- -xylanase EC-3.2.1.45 _--_ GH30, CBM1	GH30-CBM1	carbohydrate metabolic process	-0.678072	0.625
208	maker-contig00104-exonerate_protein2genome-gene-0.23-mRNA-1	extracellular glycosyl hydrolase EC-3.2.1.55 _--_ CBM1, GH62	GH62-CBM1	carbohydrate metabolic process	-1.23786	0.424
209	maker-contig00104-exonerate_protein2genome-gene-0.42-mRNA-1	GPI anchored CFEM domain protein C		carbohydrate binding	-5.05889	0.03
210	maker-contig00105-exonerate_protein2genome-gene-0.26-mRNA-1	isoamyl alcohol oxidase EC-1.1.1.158 _--_ AA7	AA7	carbohydrate metabolic process	-3.15843	0.112
211	maker-contig00106-exonerate_protein2genome-gene-0.28-mRNA-1_3	GPI-anchored cell wall beta-1,3-endoglucanase (GH17)	GH17	carbohydrate metabolic process	-0.277534	0.825
212	maker-contig00106-exonerate_protein2genome-gene-0.28-mRNA-1_3	GPI-anchored cell wall beta-1,3-endoglucanase (GH17)	GH17	carbohydrate metabolic process	-5.44222	0.023
213	maker-contig00108-exonerate_protein2genome-gene-0.76-mRNA-1	rhamnogalacturonan acetylesterase - _--_ CE12	CE12	carbohydrate metabolic process	-3.33643	0.099
214	maker-contig00109-exonerate_protein2genome-gene-0.47-mRNA-1_1	Alpha-trehalose glucohydrolase TreA GH65	GH65	carbohydrate metabolic process	-1.66658	0.315
215	maker-contig00110-exonerate_protein2genome-gene-0.35-mRNA-1	extracellular exo- EC-3.2.1.15 _--_ GH28	GH28	carbohydrate metabolic process	-1.57347	0.336
216	maker-contig00113-exonerate_protein2genome-gene-0.52-mRNA-1_1	uncharacterized protein		Other functions	-3.32193	0.1
217	maker-contig00115-exonerate_protein2genome-gene-0.0-mRNA-1	aspartic-type endopeptidase opsb EC-3.4.23 _--_		amino acid metabolism	-1.70369	0.307
218	maker-contig00116-exonerate_protein2genome-gene-0.6-mRNA-1	beta-fructofuranosidase EC-3.2.1.65 _--_ GH32	GH32	carbohydrate metabolic process	-1.38082	0.384
219	maker-contig00129-exonerate_protein2genome-gene-0.4-mRNA-1	beta- -glucanase EC-3.2.1.75; EC-3.2.1.21; EC-3.2.1.45; EC-3.2.1 _--_ GH30	GH30	carbohydrate metabolic process	-1.53952	0.344
220	maker-contig00132-exonerate_protein2genome-gene-0.8-mRNA-1	endo- -beta- EC-3.2.1.8 _--_ GH11, CBM1	GH11-CBM1	carbohydrate metabolic process	0.137504	1.1
221	maker-contig00137-exonerate_protein2genome-gene-0.7-mRNA-1	glycosyl hydrolase family 3 beta-xylosidase bxy3a - _--_ GH3	GH3	carbohydrate metabolic process	0.889863	1.853
222	maker-contig00140-exonerate_protein2genome-gene-0.2-mRNA-1	endo- -beta-xylanase a EC-3.2.1.8 _--_ GH11	GH11	carbohydrate metabolic process	-1.00868	0.497
223	maker-contig00141-exonerate_protein2genome-gene-0.28-mRNA-1	Gpi anchored dioxygenase		Oxidases with other functions	-1.26882	0.415
224	maker-contig00142-exonerate_protein2genome-gene-0.49-mRNA-1_1	Histidine phosphatase superfamily		amino acid metabolism	-2.18442	0.22
225	maker-contig00151-exonerate_protein2genome-gene-0.2-mRNA-1_1	Carboxylic ester hydrolase		Other functions	1.03844	2.054
226	maker-contig00154-exonerate_protein2genome-gene-0.0-mRNA-1	carbohydrate-binding module family 1 protein EC-3.2.1.55; EC-3.2.1.37 _--_ GH54, CBM1	GH54-CBM1	carbohydrate metabolic process	-2.82623	0.141
227	maker-contig00173-exonerate_protein2genome-gene-0.11-mRNA-1	hypothetical protein V496_01616 - _--_ AA1	AA1	carbohydrate metabolic process	-2.35107	0.196
228	maker-contig00190-exonerate_protein2genome-gene-0.4-mRNA-1_5	uncharacterized protein		Other functions	-1.47393	0.36
229	maker-contig00219-exonerate_protein2genome-gene-0.0-mRNA-1	pectate lyase a - _--_ PL1	PL1	carbohydrate metabolic process	0.0894982	1.064
230	maker-contig00222-exonerate_protein2genome-gene-0.3-mRNA-1_1	Chitinase Glyco_18 domain-containing protein	GH18	carbohydrate metabolic process	-2.33643	0.198
231	P02769	Serum albumin OS=Bos taurus OX=9913 GN=ALB PE=1 SV=4		Other functions	-2.14561	0.226
232	P02858	Glycinin G4 OS=Glycine max OX=3847 GN=GY4 PE=1 SV=2		carbohydrate binding	-0.556393	0.68
233	P0DO16	Beta-conglycinin alpha subunit 1 OS=Glycine max OX=3847 GN=CG-3 PE=1 SV=1		Other functions	-1.33643	0.396
234	P17493	Bleomycin resistance protein OS=Streptoalloteichus hindustanus OX=2017 GN=ble PE=1 SV=1		Other functions	-2.1078	0.232
235	P41757	Phosphoglycerate kinase OS=Candida maltosa OX=5479 GN=PGK1 PE=3 SV=1		Other functions	-1.89432	0.269
